# Supplementary material for: (3R*)-Methyl 3-[(2S*)-4,6-dimethoxy-2-(4-methoxyphenyl)-3-oxo-2,3-dihydro-1-benzofuran-2-yl]-2-methoxycarbonyl-3-phenylpropionate
Source: Acta Crystallogr Sect E Struct Rep Online. 2009 Oct 28;65(Pt 11):o2893. doi: 10.1107/S1600536809042196 (PMC2971057; doi:10.1107/S1600536809042196)
Supplement: Supplementary file 1 [file e-65-o2893-sup1.cif]

##############################################################################
###                                                                        ###
###        Electronic paper (Acta Crystallographica Section E)             ###
###                                                                        ###
##############################################################################
#                                                                            #
# This CIF contains the data in a paper accepted for publication in Acta     #
# Crystallographica Section E. It conforms to the requirements of Notes      #
# for Authors for Section E, and has been peer reviewed under the auspices   #
# of the IUCr Commission on Journals.                                        #
#                                                                            #
# Full details of the Crystallographic Information File format               #
# are given in the paper "The Crystallographic Information File (CIF):       #
# a New Standard Archive File for Crystallography" by S. R. Hall, F. H.      #
# Allen and I. D. Brown [Acta Cryst. (1991), A47, 655-685].                  #
#                                                                            #
# The current version of the core CIF dictionary is obtainable from          #
# ftp://ftp.iucr.org/pub/cif_core.dic. The current version number is 2.4.    #
#                                                                            #
# Software is freely available for graphical display of the structure(s) in  #
# this CIF.  For information consult the CIF home page http://www.iucr.org/  #
# cif/home.html                                                              #
#                                                                            #
# This file may be used for bona fide research purposes within the           #
# scientific community so long as proper attribution is given to the journal # 
# article from which it was obtained.                                        #
#                                                                            #
##############################################################################
                                             
data_I
_audit_creation_method     SHELXL-97
_chemical_name_systematic
;
(3<i>R</i>*)-Methyl 3-[(2<i>S</i>*)-4,6-dimethoxy-2-(4-methoxyphenyl)-
3-oxo-2,3-dihydro-1-benzofuran-2-yl]-2-methoxycarbonyl-3-phenylpropionate
;
_chemical_name_common     ?
_chemical_formula_moiety     'C29 H28 O9'
_chemical_formula_sum     'C29 H28 O9'
_chemical_formula_iupac     'C29 H28 O9'
_chemical_formula_weight     520.51
_chemical_melting_point     ?
_symmetry_cell_setting     triclinic
_symmetry_space_group_name_H-M     'P -1'
loop_
    _symmetry_equiv_pos_as_xyz
    'x, y, z'
    '-x, -y, -z'
_cell_length_a     6.901(5)
_cell_length_b     10.478(5)
_cell_length_c     18.467(5)
_cell_angle_alpha     79.838(5)
_cell_angle_beta     86.976(5)
_cell_angle_gamma     77.097(5)
_cell_volume     1281.1(12)
_cell_formula_units_Z     2
_cell_measurement_reflns_used     21851
_cell_measurement_theta_min     2.4265
_cell_measurement_theta_max     72.1284
_cell_measurement_temperature     295(2)
_exptl_crystal_description     block
_exptl_crystal_colour     colourless
_exptl_crystal_size_max     0.40
_exptl_crystal_size_mid     0.36
_exptl_crystal_size_min     0.34
_exptl_crystal_density_diffrn     1.349
_exptl_crystal_density_meas     ?
_exptl_crystal_density_method     'not measured'
_exptl_crystal_F_000     548
_exptl_absorpt_coefficient_mu     0.837
_exptl_absorpt_correction_type     'multi-scan'
_exptl_absorpt_process_details
;
(<i>CrysAlis Pro</i>; Oxford Diffraction, 2009).
;
_exptl_absorpt_correction_T_min     0.7307
_exptl_absorpt_correction_T_max     0.7639
_exptl_special_details
;
;
_diffrn_ambient_temperature     295(2)
_diffrn_radiation_type     CuK\a
_diffrn_radiation_wavelength     1.54184
_diffrn_radiation_source     'Enhance Ultra (Cu) X-ray Source'
_diffrn_radiation_monochromator     'mirror'
_diffrn_measurement_device_type     'Oxford Diffraction Gemini S Ultra'
_diffrn_measurement_method     '\w scans'
_diffrn_detector_area_resol_mean     15.9149
_diffrn_reflns_number     24595
_diffrn_reflns_av_R_equivalents     0.0181
_diffrn_reflns_av_sigmaI/netI     0.0086
_diffrn_reflns_theta_min     2.43
_diffrn_reflns_theta_max     70.06
_diffrn_reflns_theta_full     70.06
_diffrn_measured_fraction_theta_max     0.985
_diffrn_measured_fraction_theta_full     0.985
_diffrn_reflns_limit_h_min     -8
_diffrn_reflns_limit_h_max     6
_diffrn_reflns_limit_k_min     -12
_diffrn_reflns_limit_k_max     12
_diffrn_reflns_limit_l_min     -22
_diffrn_reflns_limit_l_max     22
_diffrn_standards_number     ?
_diffrn_standards_interval_count     ?
_diffrn_standards_interval_time     ?
_diffrn_standards_decay_%     ?
_refine_special_details
;
Refinement of <i>F</i>^2^ against ALL reflections. The weighted <i>R</i>-factor
<i>wR</i> and goodness of fit <i>S</i> are based on <i>F</i>^2^, conventional
<i>R</i>-factors <i>R</i> are based on <i>F</i>, with <i>F</i> set to zero for
negative <i>F</i>^2^. The threshold expression of <i>F</i>^2^ >
\s(<i>F</i>^2^) is used only for calculating <i>R</i>-factors(gt) <i>etc</i>.
and is not relevant to the choice of reflections for refinement.
<i>R</i>-factors based on <i>F</i>^2^ are statistically about twice as large
as those based on <i>F</i>, and <i>R</i>- factors based on ALL data will be
even larger.
;
_reflns_number_total     4811
_reflns_number_gt     4581
_reflns_threshold_expression     >2sigma(I)
_refine_ls_structure_factor_coef     Fsqd
_refine_ls_matrix_type     full
_refine_ls_R_factor_all     0.0436
_refine_ls_R_factor_gt     0.0421
_refine_ls_wR_factor_gt     0.0918
_refine_ls_wR_factor_ref     0.0926
_refine_ls_goodness_of_fit_ref     1.005
_refine_ls_restrained_S_all     1.013
_refine_ls_number_reflns     4811
_refine_ls_number_parameters     378
_refine_ls_number_restraints     9
_refine_ls_hydrogen_treatment     constr
_refine_ls_weighting_scheme     calc
_refine_ls_weighting_details
         'calc w=1/[\s^2^(Fo^2^)+(0.0289P)^2^+0.6245P] where P=(Fo^2^+2Fc^2^)/3'
_atom_sites_solution_hydrogens     geom
_atom_sites_solution_primary     direct
_atom_sites_solution_secondary     difmap
_refine_ls_shift/su_max     0.001
_refine_ls_shift/su_mean     0.000
_refine_diff_density_max     0.408
_refine_diff_density_min     -0.453
_refine_ls_extinction_method     SHELXL
_refine_ls_extinction_coef     0.0365(14)
_refine_ls_extinction_expression
                                  'Fc^*^=kFc[1+0.001xFc^2^\l^3^/sin(2\q)]^-1/4^'
loop_
    _atom_type_symbol
    _atom_type_description
    _atom_type_scat_dispersion_real
    _atom_type_scat_dispersion_imag
    _atom_type_scat_source
    'C' 'C' 0.0181 0.0091
                         'International Tables Vol C Tables 4.2.6.8 and 6.1.1.4'
    'H' 'H' 0.0000 0.0000
                         'International Tables Vol C Tables 4.2.6.8 and 6.1.1.4'
    'O' 'O' 0.0492 0.0322
                         'International Tables Vol C Tables 4.2.6.8 and 6.1.1.4'
_computing_data_collection     '<i>CrysAlis CCD</i> (Oxford Diffraction, 2009)'
_computing_cell_refinement     '<i>CrysAlis RED</i> (Oxford Diffraction, 2009)'
_computing_data_reduction     '<i>CrysAlis RED</i> (Oxford Diffraction, 2009)'
_computing_structure_solution     'SHELXS97 (Sheldrick, 2008)'
_computing_structure_refinement     'SHELXL97 (Sheldrick, 2008)'
_computing_molecular_graphics     'ORTEP-3 (Farrugia, 1997)'
_computing_publication_material     'SHELXL97 (Sheldrick, 2008)'
loop_
    _atom_site_type_symbol
    _atom_site_label
    _atom_site_fract_x
    _atom_site_fract_y
    _atom_site_fract_z
    _atom_site_U_iso_or_equiv
    _atom_site_adp_type
    _atom_site_calc_flag
    _atom_site_refinement_flags
    _atom_site_occupancy
    _atom_site_disorder_assembly
    _atom_site_disorder_group
    O O1 0.72974(16) -0.00047(10) 0.17466(6) 0.0477(3) Uani d . 1 . .
    O O2 0.11720(18) 0.08988(12) 0.05005(7) 0.0560(3) Uani d . 1 . .
    O O3 0.74032(15) 0.21665(10) 0.26672(6) 0.0441(3) Uani d . 1 . .
    O O4 0.23465(13) 0.35531(9) 0.22326(5) 0.0339(2) Uani d . 1 . .
    O O5 0.1979(2) 0.09372(13) 0.55766(6) 0.0616(3) Uani d . 1 . .
    O O8 0.47464(18) 0.74181(12) 0.28233(9) 0.0681(4) Uani d D 1 A .
    O O9 0.14431(16) 0.81607(10) 0.27886(7) 0.0517(3) Uani d D 1 A .
    C C1 0.2267(2) 0.12553(15) 0.09905(8) 0.0406(3) Uani d . 1 . .
    C C2 0.4180(2) 0.04509(15) 0.11022(8) 0.0445(4) Uani d . 1 . .
    H H2 0.4594 -0.0263 0.0853 0.053 Uiso calc R 1 . .
    C C3 0.5450(2) 0.07168(14) 0.15815(8) 0.0374(3) Uani d . 1 . .
    C C4 0.4790(2) 0.18239(13) 0.19409(7) 0.0338(3) Uani d . 1 . .
    C C5 0.2860(2) 0.25550(12) 0.18279(7) 0.0320(3) Uani d . 1 . .
    C C6 0.1540(2) 0.23139(14) 0.13594(7) 0.0363(3) Uani d . 1 . .
    H H6 0.0254 0.2825 0.1295 0.044 Uiso calc R 1 . .
    C C7 0.3966(2) 0.34343(13) 0.27287(7) 0.0324(3) Uani d . 1 . .
    C C8 0.5705(2) 0.24013(13) 0.24547(7) 0.0334(3) Uani d . 1 . .
    C C9 0.3410(2) 0.27976(13) 0.34983(7) 0.0341(3) Uani d . 1 . .
    C C10 0.4720(2) 0.26054(15) 0.40736(8) 0.0424(3) Uani d . 1 . .
    H H10 0.5905 0.2894 0.3987 0.051 Uiso calc R 1 . .
    C C11 0.4297(2) 0.19920(16) 0.47741(8) 0.0469(4) Uani d . 1 . .
    H H11 0.5184 0.1883 0.5153 0.056 Uiso calc R 1 . .
    C C12 0.2553(2) 0.15417(15) 0.49079(8) 0.0444(4) Uani d . 1 . .
    C C13 0.1257(2) 0.16977(16) 0.43329(9) 0.0460(4) Uani d . 1 . .
    H H13 0.0095 0.1380 0.4416 0.055 Uiso calc R 1 . .
    C C14 0.1678(2) 0.23218(14) 0.36369(8) 0.0392(3) Uani d . 1 . .
    H H14 0.0793 0.2424 0.3257 0.047 Uiso calc R 1 . .
    C C15 0.3217(3) 0.0827(2) 0.61877(10) 0.0685(5) Uani d . 1 . .
    H H15B 0.4527 0.0335 0.6091 0.103 Uiso calc R 1 . .
    H H15C 0.2670 0.0374 0.6620 0.103 Uiso calc R 1 . .
    H H15A 0.3289 0.1699 0.6263 0.103 Uiso calc R 1 . .
    C C16 0.4442(2) 0.48256(13) 0.26704(7) 0.0334(3) Uani d . 1 . .
    H H16 0.5424 0.4762 0.3047 0.040 Uiso calc R 1 . .
    C C17 0.5380(2) 0.52433(13) 0.19253(8) 0.0347(3) Uani d . 1 . .
    C C18 0.4260(2) 0.57228(18) 0.12944(9) 0.0498(4) Uani d . 1 . .
    H H18 0.2887 0.5813 0.1324 0.060 Uiso calc R 1 . .
    C C19 0.5154(3) 0.6070(2) 0.06191(10) 0.0610(5) Uani d . 1 . .
    H H19 0.4378 0.6389 0.0202 0.073 Uiso calc R 1 . .
    C C20 0.7178(3) 0.59466(18) 0.05638(10) 0.0566(4) Uani d . 1 . .
    H H20 0.7779 0.6175 0.0111 0.068 Uiso calc R 1 . .
    C C21 0.8301(2) 0.54818(16) 0.11845(10) 0.0514(4) Uani d . 1 . .
    H H21 0.9672 0.5397 0.1151 0.062 Uiso calc R 1 . .
    C C22 0.7418(2) 0.51363(14) 0.18602(9) 0.0423(3) Uani d . 1 . .
    H H22 0.8203 0.4828 0.2276 0.051 Uiso calc R 1 . .
    C C23 0.2594(2) 0.58820(13) 0.28276(8) 0.0362(3) Uani d . 1 A .
    H H23 0.1610 0.5978 0.2447 0.043 Uiso calc R 1 . .
    C C24 0.1603(2) 0.56062(15) 0.35796(8) 0.0455(4) Uani d D 1 . .
    C C26 0.3135(2) 0.72205(13) 0.28050(8) 0.0408(3) Uani d D 1 . .
    C C27 0.1644(3) 0.94722(15) 0.28982(12) 0.0638(5) Uani d D 1 . .
    H H27B 0.0520 1.0130 0.2692 0.096 Uiso calc R 1 A .
    H H27C 0.2841 0.9664 0.2659 0.096 Uiso calc R 1 . .
    H H27A 0.1703 0.9484 0.3415 0.096 Uiso calc R 1 . .
    C C28 0.7892(3) -0.12487(18) 0.14867(11) 0.0616(5) Uani d . 1 . .
    H H28B 0.7877 -0.1093 0.0959 0.092 Uiso calc R 1 . .
    H H28A 0.6986 -0.1806 0.1675 0.092 Uiso calc R 1 . .
    H H28C 0.9210 -0.1679 0.1652 0.092 Uiso calc R 1 . .
    C C29 -0.0736(3) 0.17228(18) 0.03147(10) 0.0542(4) Uani d . 1 . .
    H H29C -0.1343 0.1365 -0.0037 0.081 Uiso calc R 1 . .
    H H29B -0.0592 0.2603 0.0106 0.081 Uiso calc R 1 . .
    H H29A -0.1558 0.1755 0.0750 0.081 Uiso calc R 1 . .
    O O6A 0.2258(6) 0.5551(6) 0.41638(11) 0.0610(9) Uani d PD 0.612(4) A 1
    O O7A -0.0279(4) 0.5512(5) 0.34725(13) 0.0462(7) Uani d PD 0.612(4) A 1
    C C25A -0.1494(4) 0.5308(3) 0.41401(13) 0.0527(8) Uani d PD 0.612(4) A 1
    H H25A -0.2861 0.5443 0.4008 0.079 Uiso calc PR 0.612(4) A 1
    H H25B -0.1368 0.5929 0.4450 0.079 Uiso calc PR 0.612(4) A 1
    H H25C -0.1050 0.4418 0.4399 0.079 Uiso calc PR 0.612(4) A 1
    O O6B 0.0009(7) 0.5422(10) 0.3754(4) 0.097(3) Uani d PD 0.388(4) A 2
    O O7B 0.2974(7) 0.5644(8) 0.40674(19) 0.074(2) Uani d PD 0.388(4) A 2
    C C25B 0.2580(11) 0.5464(7) 0.4862(2) 0.090(2) Uani d PD 0.388(4) A 2
    H H25D 0.3803 0.5331 0.5117 0.135 Uiso calc PR 0.388(4) A 2
    H H25E 0.2003 0.4702 0.5007 0.135 Uiso calc PR 0.388(4) A 2
    H H25F 0.1674 0.6239 0.4981 0.135 Uiso calc PR 0.388(4) A 2
loop_
    _atom_site_aniso_label
    _atom_site_aniso_U_11
    _atom_site_aniso_U_22
    _atom_site_aniso_U_33
    _atom_site_aniso_U_12
    _atom_site_aniso_U_13
    _atom_site_aniso_U_23
    O1 0.0465(6) 0.0393(6) 0.0547(6) 0.0048(5) -0.0024(5) -0.0187(5)
    O2 0.0601(7) 0.0565(7) 0.0579(7) -0.0070(6) -0.0148(6) -0.0299(6)
    O3 0.0363(6) 0.0397(6) 0.0555(6) -0.0030(4) -0.0079(5) -0.0104(5)
    O4 0.0358(5) 0.0298(5) 0.0365(5) -0.0017(4) -0.0062(4) -0.0120(4)
    O5 0.0730(8) 0.0697(8) 0.0418(6) -0.0249(7) 0.0023(6) 0.0023(6)
    O8 0.0491(7) 0.0482(7) 0.1165(12) -0.0139(6) -0.0003(7) -0.0354(7)
    O9 0.0498(6) 0.0290(5) 0.0748(8) -0.0026(4) -0.0009(5) -0.0125(5)
    C1 0.0502(9) 0.0392(8) 0.0360(7) -0.0118(6) -0.0038(6) -0.0121(6)
    C2 0.0530(9) 0.0384(8) 0.0438(8) -0.0044(7) 0.0009(7) -0.0193(6)
    C3 0.0410(8) 0.0316(7) 0.0379(7) -0.0031(6) 0.0028(6) -0.0089(6)
    C4 0.0379(7) 0.0294(7) 0.0338(7) -0.0055(5) 0.0006(5) -0.0070(5)
    C5 0.0396(7) 0.0262(6) 0.0302(6) -0.0063(5) 0.0010(5) -0.0065(5)
    C6 0.0398(7) 0.0338(7) 0.0352(7) -0.0058(6) -0.0031(6) -0.0081(6)
    C7 0.0344(7) 0.0290(6) 0.0343(7) -0.0043(5) -0.0058(5) -0.0083(5)
    C8 0.0366(7) 0.0270(6) 0.0352(7) -0.0048(5) -0.0016(5) -0.0039(5)
    C9 0.0398(7) 0.0267(6) 0.0359(7) -0.0045(5) -0.0025(6) -0.0083(5)
    C10 0.0442(8) 0.0438(8) 0.0408(8) -0.0132(7) -0.0055(6) -0.0057(6)
    C11 0.0538(9) 0.0487(9) 0.0382(8) -0.0113(7) -0.0093(7) -0.0047(7)
    C12 0.0558(9) 0.0377(8) 0.0383(8) -0.0091(7) 0.0024(7) -0.0052(6)
    C13 0.0468(9) 0.0450(8) 0.0486(9) -0.0160(7) 0.0019(7) -0.0075(7)
    C14 0.0419(8) 0.0360(7) 0.0411(8) -0.0088(6) -0.0047(6) -0.0091(6)
    C15 0.0890(15) 0.0740(13) 0.0387(9) -0.0189(11) -0.0037(9) 0.0023(8)
    C16 0.0363(7) 0.0289(6) 0.0356(7) -0.0054(5) -0.0043(5) -0.0083(5)
    C17 0.0377(7) 0.0272(6) 0.0400(7) -0.0062(5) -0.0014(6) -0.0083(5)
    C18 0.0398(8) 0.0637(10) 0.0437(8) -0.0103(7) -0.0041(7) -0.0032(7)
    C19 0.0608(11) 0.0768(13) 0.0413(9) -0.0150(9) -0.0057(8) 0.0025(8)
    C20 0.0624(11) 0.0554(10) 0.0505(10) -0.0165(8) 0.0127(8) -0.0040(8)
    C21 0.0413(8) 0.0438(9) 0.0672(11) -0.0104(7) 0.0096(8) -0.0061(8)
    C22 0.0389(8) 0.0344(7) 0.0522(9) -0.0062(6) -0.0041(6) -0.0046(6)
    C23 0.0401(8) 0.0305(7) 0.0387(7) -0.0058(6) -0.0008(6) -0.0103(6)
    C24 0.0602(10) 0.0313(7) 0.0444(9) -0.0045(7) 0.0049(8) -0.0133(6)
    C26 0.0456(9) 0.0332(7) 0.0448(8) -0.0066(6) -0.0005(6) -0.0121(6)
    C27 0.0717(12) 0.0285(8) 0.0913(14) -0.0093(8) 0.0114(10) -0.0159(8)
    C28 0.0641(11) 0.0448(9) 0.0710(12) 0.0118(8) -0.0022(9) -0.0268(9)
    C29 0.0510(10) 0.0614(11) 0.0568(10) -0.0158(8) -0.0098(8) -0.0207(8)
    O6A 0.074(2) 0.077(2) 0.0306(14) -0.0115(17) 0.0055(14) -0.0125(15)
    O7A 0.0501(14) 0.0492(15) 0.0386(13) -0.0111(9) 0.0131(10) -0.0091(13)
    C25A 0.0483(16) 0.0634(18) 0.0461(15) -0.0120(13) 0.0125(12) -0.0130(13)
    O6B 0.106(5) 0.065(3) 0.106(5) -0.016(4) 0.078(4) -0.006(5)
    O7B 0.129(6) 0.050(2) 0.039(2) -0.013(4) 0.047(3) -0.0138(16)
    C25B 0.127(6) 0.094(5) 0.057(3) -0.035(4) 0.029(3) -0.029(3)
_geom_special_details
;
All e.s.d.'s (except the e.s.d. in the dihedral angle between two l.s. planes)
are estimated using the full covariance matrix. The cell e.s.d.'s are taken
into account individually in the estimation of e.s.d.'s in distances, angles
and torsion angles; correlations between e.s.d.'s in cell parameters are only
used when they are defined by crystal symmetry. An approximate (isotropic)
treatment of cell e.s.d.'s is used for estimating e.s.d.'s involving l.s.
planes.
;
loop_
    _geom_bond_atom_site_label_1
    _geom_bond_atom_site_label_2
    _geom_bond_site_symmetry_2
    _geom_bond_distance
    _geom_bond_publ_flag
    O1 C3 . 1.3485(19) ?
    O1 C28 . 1.4349(19) ?
    O2 C1 . 1.3589(18) ?
    O2 C29 . 1.426(2) ?
    O3 C8 . 1.2141(18) ?
    O4 C5 . 1.3638(16) ?
    O4 C7 . 1.4524(16) ?
    O5 C12 . 1.3665(19) ?
    O5 C15 . 1.424(2) ?
    O8 C26 . 1.1788(18) ?
    O9 C26 . 1.3470(18) ?
    O9 C27 . 1.4610(17) ?
    C1 C6 . 1.389(2) ?
    C1 C2 . 1.402(2) ?
    C2 C3 . 1.381(2) ?
    C2 H2 . 0.9300 ?
    C3 C4 . 1.4133(19) ?
    C4 C5 . 1.386(2) ?
    C4 C8 . 1.4497(19) ?
    C5 C6 . 1.380(2) ?
    C6 H6 . 0.9300 ?
    C7 C9 . 1.5280(19) ?
    C7 C16 . 1.5491(19) ?
    C7 C8 . 1.5545(19) ?
    C9 C14 . 1.389(2) ?
    C9 C10 . 1.390(2) ?
    C10 C11 . 1.387(2) ?
    C10 H10 . 0.9300 ?
    C11 C12 . 1.383(2) ?
    C11 H11 . 0.9300 ?
    C12 C13 . 1.389(2) ?
    C13 C14 . 1.383(2) ?
    C13 H13 . 0.9300 ?
    C14 H14 . 0.9300 ?
    C15 H15B . 0.9600 ?
    C15 H15C . 0.9600 ?
    C15 H15A . 0.9600 ?
    C16 C17 . 1.5243(19) ?
    C16 C23 . 1.543(2) ?
    C16 H16 . 0.9800 ?
    C17 C22 . 1.386(2) ?
    C17 C18 . 1.387(2) ?
    C18 C19 . 1.388(2) ?
    C18 H18 . 0.9300 ?
    C19 C20 . 1.374(3) ?
    C19 H19 . 0.9300 ?
    C20 C21 . 1.371(3) ?
    C20 H20 . 0.9300 ?
    C21 C22 . 1.385(2) ?
    C21 H21 . 0.9300 ?
    C22 H22 . 0.9300 ?
    C23 C26 . 1.523(2) ?
    C23 C24 . 1.525(2) ?
    C23 H23 . 0.9800 ?
    C24 O6B . 1.178(2) ?
    C24 O6A . 1.1786(18) ?
    C24 O7B . 1.3519(19) ?
    C24 O7A . 1.352(2) ?
    C27 H27B . 0.9600 ?
    C27 H27C . 0.9600 ?
    C27 H27A . 0.9600 ?
    C28 H28B . 0.9600 ?
    C28 H28A . 0.9600 ?
    C28 H28C . 0.9600 ?
    C29 H29C . 0.9600 ?
    C29 H29B . 0.9600 ?
    C29 H29A . 0.9600 ?
    O7A C25A . 1.4652(18) ?
    C25A H25A . 0.9600 ?
    C25A H25B . 0.9600 ?
    C25A H25C . 0.9600 ?
    O7B C25B . 1.4642(19) ?
    C25B H25D . 0.9600 ?
    C25B H25E . 0.9600 ?
    C25B H25F . 0.9600 ?
loop_
    _geom_angle_atom_site_label_1
    _geom_angle_atom_site_label_2
    _geom_angle_atom_site_label_3
    _geom_angle_site_symmetry_1
    _geom_angle_site_symmetry_3
    _geom_angle
    _geom_angle_publ_flag
    C3 O1 C28 . . 117.37(13) ?
    C1 O2 C29 . . 117.97(13) ?
    C5 O4 C7 . . 107.90(10) ?
    C12 O5 C15 . . 117.50(15) ?
    C26 O9 C27 . . 116.34(13) ?
    O2 C1 C6 . . 122.80(14) ?
    O2 C1 C2 . . 114.41(13) ?
    C6 C1 C2 . . 122.78(13) ?
    C3 C2 C1 . . 120.13(13) ?
    C3 C2 H2 . . 119.9 ?
    C1 C2 H2 . . 119.9 ?
    O1 C3 C2 . . 125.39(13) ?
    O1 C3 C4 . . 116.06(13) ?
    C2 C3 C4 . . 118.54(13) ?
    C5 C4 C3 . . 118.67(13) ?
    C5 C4 C8 . . 107.82(12) ?
    C3 C4 C8 . . 133.49(13) ?
    O4 C5 C6 . . 121.85(12) ?
    O4 C5 C4 . . 113.69(11) ?
    C6 C5 C4 . . 124.46(13) ?
    C5 C6 C1 . . 115.31(13) ?
    C5 C6 H6 . . 122.3 ?
    C1 C6 H6 . . 122.3 ?
    O4 C7 C9 . . 109.10(11) ?
    O4 C7 C16 . . 107.85(10) ?
    C9 C7 C16 . . 115.55(11) ?
    O4 C7 C8 . . 104.70(10) ?
    C9 C7 C8 . . 106.01(11) ?
    C16 C7 C8 . . 113.05(12) ?
    O3 C8 C4 . . 131.22(13) ?
    O3 C8 C7 . . 124.37(12) ?
    C4 C8 C7 . . 104.38(12) ?
    C14 C9 C10 . . 118.20(13) ?
    C14 C9 C7 . . 122.03(12) ?
    C10 C9 C7 . . 119.65(13) ?
    C11 C10 C9 . . 121.33(15) ?
    C11 C10 H10 . . 119.3 ?
    C9 C10 H10 . . 119.3 ?
    C12 C11 C10 . . 119.91(14) ?
    C12 C11 H11 . . 120.0 ?
    C10 C11 H11 . . 120.0 ?
    O5 C12 C11 . . 124.79(15) ?
    O5 C12 C13 . . 115.96(15) ?
    C11 C12 C13 . . 119.25(14) ?
    C14 C13 C12 . . 120.55(15) ?
    C14 C13 H13 . . 119.7 ?
    C12 C13 H13 . . 119.7 ?
    C13 C14 C9 . . 120.73(14) ?
    C13 C14 H14 . . 119.6 ?
    C9 C14 H14 . . 119.6 ?
    O5 C15 H15B . . 109.5 ?
    O5 C15 H15C . . 109.5 ?
    H15B C15 H15C . . 109.5 ?
    O5 C15 H15A . . 109.5 ?
    H15B C15 H15A . . 109.5 ?
    H15C C15 H15A . . 109.5 ?
    C17 C16 C23 . . 111.16(11) ?
    C17 C16 C7 . . 111.15(11) ?
    C23 C16 C7 . . 111.99(12) ?
    C17 C16 H16 . . 107.4 ?
    C23 C16 H16 . . 107.4 ?
    C7 C16 H16 . . 107.4 ?
    C22 C17 C18 . . 117.78(14) ?
    C22 C17 C16 . . 120.09(13) ?
    C18 C17 C16 . . 122.13(13) ?
    C17 C18 C19 . . 121.03(16) ?
    C17 C18 H18 . . 119.5 ?
    C19 C18 H18 . . 119.5 ?
    C20 C19 C18 . . 120.39(16) ?
    C20 C19 H19 . . 119.8 ?
    C18 C19 H19 . . 119.8 ?
    C21 C20 C19 . . 119.14(16) ?
    C21 C20 H20 . . 120.4 ?
    C19 C20 H20 . . 120.4 ?
    C20 C21 C22 . . 120.77(16) ?
    C20 C21 H21 . . 119.6 ?
    C22 C21 H21 . . 119.6 ?
    C21 C22 C17 . . 120.88(15) ?
    C21 C22 H22 . . 119.6 ?
    C17 C22 H22 . . 119.6 ?
    C26 C23 C24 . . 104.52(11) ?
    C26 C23 C16 . . 110.65(12) ?
    C24 C23 C16 . . 115.72(12) ?
    C26 C23 H23 . . 108.6 ?
    C24 C23 H23 . . 108.6 ?
    C16 C23 H23 . . 108.6 ?
    O6B C24 O6A . . 99.9(4) ?
    O6B C24 O7B . . 123.3(4) ?
    O6A C24 O7B . . 23.4(3) ?
    O6B C24 O7A . . 23.9(4) ?
    O6A C24 O7A . . 123.6(2) ?
    O7B C24 O7A . . 147.0(3) ?
    O6B C24 C23 . . 131.9(4) ?
    O6A C24 C23 . . 128.2(2) ?
    O7B C24 C23 . . 104.8(2) ?
    O7A C24 C23 . . 108.04(14) ?
    O8 C26 O9 . . 124.70(14) ?
    O8 C26 C23 . . 126.77(13) ?
    O9 C26 C23 . . 108.48(12) ?
    O9 C27 H27B . . 109.5 ?
    O9 C27 H27C . . 109.5 ?
    H27B C27 H27C . . 109.5 ?
    O9 C27 H27A . . 109.5 ?
    H27B C27 H27A . . 109.5 ?
    H27C C27 H27A . . 109.5 ?
    O1 C28 H28B . . 109.5 ?
    O1 C28 H28A . . 109.5 ?
    H28B C28 H28A . . 109.5 ?
    O1 C28 H28C . . 109.5 ?
    H28B C28 H28C . . 109.5 ?
    H28A C28 H28C . . 109.5 ?
    O2 C29 H29C . . 109.5 ?
    O2 C29 H29B . . 109.5 ?
    H29C C29 H29B . . 109.5 ?
    O2 C29 H29A . . 109.5 ?
    H29C C29 H29A . . 109.5 ?
    H29B C29 H29A . . 109.5 ?
    C24 O7A C25A . . 115.6(2) ?
    C24 O7B C25B . . 122.2(4) ?
    O7B C25B H25D . . 109.5 ?
    O7B C25B H25E . . 109.5 ?
    H25D C25B H25E . . 109.5 ?
    O7B C25B H25F . . 109.5 ?
    H25D C25B H25F . . 109.5 ?
    H25E C25B H25F . . 109.5 ?
loop_
    _geom_torsion_atom_site_label_1
    _geom_torsion_atom_site_label_2
    _geom_torsion_atom_site_label_3
    _geom_torsion_atom_site_label_4
    _geom_torsion_site_symmetry_1
    _geom_torsion_site_symmetry_2
    _geom_torsion_site_symmetry_3
    _geom_torsion_site_symmetry_4
    _geom_torsion
    _geom_torsion_publ_flag
    C29 O2 C1 C6 . . . . 5.6(2) ?
    C29 O2 C1 C2 . . . . -175.50(14) ?
    O2 C1 C2 C3 . . . . 179.32(14) ?
    C6 C1 C2 C3 . . . . -1.7(2) ?
    C28 O1 C3 C2 . . . . -9.3(2) ?
    C28 O1 C3 C4 . . . . 170.16(14) ?
    C1 C2 C3 O1 . . . . 178.22(14) ?
    C1 C2 C3 C4 . . . . -1.2(2) ?
    O1 C3 C4 C5 . . . . -176.09(12) ?
    C2 C3 C4 C5 . . . . 3.4(2) ?
    O1 C3 C4 C8 . . . . 1.8(2) ?
    C2 C3 C4 C8 . . . . -178.72(15) ?
    C7 O4 C5 C6 . . . . 173.08(12) ?
    C7 O4 C5 C4 . . . . -6.36(15) ?
    C3 C4 C5 O4 . . . . 176.52(12) ?
    C8 C4 C5 O4 . . . . -1.89(16) ?
    C3 C4 C5 C6 . . . . -2.9(2) ?
    C8 C4 C5 C6 . . . . 178.68(13) ?
    O4 C5 C6 C1 . . . . -179.29(12) ?
    C4 C5 C6 C1 . . . . 0.1(2) ?
    O2 C1 C6 C5 . . . . -178.88(13) ?
    C2 C1 C6 C5 . . . . 2.3(2) ?
    C5 O4 C7 C9 . . . . -101.91(12) ?
    C5 O4 C7 C16 . . . . 131.87(11) ?
    C5 O4 C7 C8 . . . . 11.22(13) ?
    C5 C4 C8 O3 . . . . -173.21(14) ?
    C3 C4 C8 O3 . . . . 8.7(3) ?
    C5 C4 C8 C7 . . . . 8.64(14) ?
    C3 C4 C8 C7 . . . . -169.44(15) ?
    O4 C7 C8 O3 . . . . 169.64(13) ?
    C9 C7 C8 O3 . . . . -75.06(16) ?
    C16 C7 C8 O3 . . . . 52.51(18) ?
    O4 C7 C8 C4 . . . . -12.04(13) ?
    C9 C7 C8 C4 . . . . 103.26(12) ?
    C16 C7 C8 C4 . . . . -129.18(12) ?
    O4 C7 C9 C14 . . . . 5.46(17) ?
    C16 C7 C9 C14 . . . . 127.14(14) ?
    C8 C7 C9 C14 . . . . -106.80(15) ?
    O4 C7 C9 C10 . . . . -178.71(11) ?
    C16 C7 C9 C10 . . . . -57.03(17) ?
    C8 C7 C9 C10 . . . . 69.03(15) ?
    C14 C9 C10 C11 . . . . -1.9(2) ?
    C7 C9 C10 C11 . . . . -177.88(13) ?
    C9 C10 C11 C12 . . . . 0.9(2) ?
    C15 O5 C12 C11 . . . . 3.5(2) ?
    C15 O5 C12 C13 . . . . -176.57(16) ?
    C10 C11 C12 O5 . . . . -179.32(15) ?
    C10 C11 C12 C13 . . . . 0.8(2) ?
    O5 C12 C13 C14 . . . . 178.68(14) ?
    C11 C12 C13 C14 . . . . -1.4(2) ?
    C12 C13 C14 C9 . . . . 0.4(2) ?
    C10 C9 C14 C13 . . . . 1.3(2) ?
    C7 C9 C14 C13 . . . . 177.15(13) ?
    O4 C7 C16 C17 . . . . -69.31(14) ?
    C9 C7 C16 C17 . . . . 168.34(11) ?
    C8 C7 C16 C17 . . . . 45.95(15) ?
    O4 C7 C16 C23 . . . . 55.69(14) ?
    C9 C7 C16 C23 . . . . -66.66(15) ?
    C8 C7 C16 C23 . . . . 170.95(11) ?
    C23 C16 C17 C22 . . . . 133.41(13) ?
    C7 C16 C17 C22 . . . . -101.13(14) ?
    C23 C16 C17 C18 . . . . -47.31(18) ?
    C7 C16 C17 C18 . . . . 78.15(17) ?
    C22 C17 C18 C19 . . . . 0.7(2) ?
    C16 C17 C18 C19 . . . . -178.61(15) ?
    C17 C18 C19 C20 . . . . -0.1(3) ?
    C18 C19 C20 C21 . . . . -0.3(3) ?
    C19 C20 C21 C22 . . . . 0.1(3) ?
    C20 C21 C22 C17 . . . . 0.4(2) ?
    C18 C17 C22 C21 . . . . -0.8(2) ?
    C16 C17 C22 C21 . . . . 178.48(13) ?
    C17 C16 C23 C26 . . . . -57.94(15) ?
    C7 C16 C23 C26 . . . . 177.07(11) ?
    C17 C16 C23 C24 . . . . -176.55(11) ?
    C7 C16 C23 C24 . . . . 58.46(15) ?
    C26 C23 C24 O6B . . . . 121.0(7) ?
    C16 C23 C24 O6B . . . . -117.0(7) ?
    C26 C23 C24 O6A . . . . -57.0(4) ?
    C16 C23 C24 O6A . . . . 65.0(4) ?
    C26 C23 C24 O7B . . . . -57.3(4) ?
    C16 C23 C24 O7B . . . . 64.7(4) ?
    C26 C23 C24 O7A . . . . 119.1(3) ?
    C16 C23 C24 O7A . . . . -119.0(3) ?
    C27 O9 C26 O8 . . . . -8.3(2) ?
    C27 O9 C26 C23 . . . . 169.40(14) ?
    C24 C23 C26 O8 . . . . 110.02(19) ?
    C16 C23 C26 O8 . . . . -15.2(2) ?
    C24 C23 C26 O9 . . . . -67.62(15) ?
    C16 C23 C26 O9 . . . . 167.16(12) ?
    O6B C24 O7A C25A . . . . 6.4(13) ?
    O6A C24 O7A C25A . . . . -1.0(6) ?
    O7B C24 O7A C25A . . . . -3.8(9) ?
    C23 C24 O7A C25A . . . . -177.3(3) ?
    O6B C24 O7B C25B . . . . -0.3(11) ?
    O6A C24 O7B C25B . . . . -1.2(9) ?
    O7A C24 O7B C25B . . . . 4.6(13) ?
    C23 C24 O7B C25B . . . . 178.2(6) ?
data_global
_journal_date_recd_electronic     2009-09-18
_journal_date_accepted     2009-10-14
_journal_name_full     'Acta Crystallographica, Section E'
_journal_year     2009
_journal_volume     65
_journal_issue     11
_journal_page_first     o2893
_journal_page_last     o2893
_journal_paper_category     QO
_journal_coeditor_code     CV2618
_publ_contact_author_name     'Zhao-Hai Qin*'
_publ_contact_author_address
;
College of Science, China Agricultural University, Beijing 100094, People's
Republic of China
;
_publ_contact_author_email     'qinzhaohai@cau.edu.cn'
_publ_contact_author_fax     '01062731719'
_publ_contact_author_phone     '01062732958'
_publ_section_title
;\
(3<i>R</i>*)-Methyl 3-[(2<i>S</i>*)-4,6-dimethoxy-2-(4-methoxyphenyl)-\
3-oxo-2,3-dihydro-1-benzofuran-2-yl]-2-methoxycarbonyl-3-phenylpropionate
;
loop_
    _publ_author_name
    _publ_author_footnote
    _publ_author_address
    'Wang, Xian-You'
;
?
;
;
College of Science, China Agricultural University, Beijing 100094,
People's Republic of China
;
    'Li, Nan' .
;
College of Science, China Agricultural University, Beijing 100094,
People's Republic of China
;
    'Ma, Yong-Qiang' .
;
College of Science, China Agricultural University, Beijing 100094,
People's Republic of China
;
    'Qin*, Zhao-Hai' .
;
College of Science, China Agricultural University, Beijing 100094,
People's Republic of China
;
_publ_section_synopsis     .
