# Supplementary material for: (3R*)-Methyl 3-[(2S*)-4,6-dimethoxy-2-(4-methoxyphenyl)-3-oxo-2,3-dihydro-1-benzofuran-2-yl]-2-methoxycarbonyl-3-phenylpropionate
Source: Acta Crystallogr Sect E Struct Rep Online. 2009 Oct 28;65(Pt 11):o2893. doi: 10.1107/S1600536809042196 (PMC2971057; doi:10.1107/S1600536809042196)
Supplement: Supplementary file 2 [file e-65-o2893-Isup2.hkl]

#
# h,k,l, Fc-squared, Fo-squared, sigma(Fo-squared) and status flag
#
data_I
_shelx_title ' wxy_090723 in P-1'
_shelx_refln_list_code          4
_shelx_F_calc_maximum       66.84
_exptl_crystal_F_000       548.00
_reflns_d_resolution_high  0.8201
 
loop_
 _symmetry_equiv_pos_as_xyz
 'x, y, z'
 '-x, -y, -z'
 
_cell_length_a     6.9010
_cell_length_b    10.4780
_cell_length_c    18.4670
_cell_angle_alpha  79.838
_cell_angle_beta   86.976
_cell_angle_gamma  77.097
 
_shelx_F_squared_multiplier     1.000
 
loop_
 _refln_index_h
 _refln_index_k
 _refln_index_l
 _refln_F_squared_calc
 _refln_F_squared_meas
 _refln_F_squared_sigma
 _refln_observed_status
   3   0   0     3790.42     3784.40     23.42 o
   4   0   0      850.80      911.33      5.52 o
   5   0   0       20.58       18.30      0.56 o
   6   0   0       26.53       24.56      0.37 o
   7   0   0      145.36      135.44      1.74 o
  -7   1   0        1.32        0.60      0.36 o
  -6   1   0        5.84        5.22      0.24 o
  -5   1   0       72.22       74.80      0.76 o
  -4   1   0      417.24      432.40      1.43 o
  -3   1   0      230.39      247.32      0.70 o
  -2   1   0       33.22       32.51      0.38 o
   0   1   0      268.15      251.66      1.20 o
   1   1   0     1235.27     1093.24      9.61 o
   2   1   0      353.46      326.68      0.71 o
   3   1   0        1.36        4.34      0.14 o
   4   1   0       47.57       41.10      0.33 o
   5   1   0        1.60        2.10      0.17 o
   6   1   0       17.58       22.75      0.30 o
   7   1   0        9.58        3.88      0.42 o
  -7   2   0        1.14        1.34      0.41 o
  -6   2   0       28.82       23.70      0.47 o
  -5   2   0       49.84       50.44      0.55 o
  -4   2   0        5.50        7.76      0.19 o
  -3   2   0       50.62       50.67      0.39 o
  -2   2   0       43.73       30.05      0.17 o
  -1   2   0     2654.13     2443.34     26.57 o
   0   2   0       95.02       79.90      0.31 o
   1   2   0      299.92      238.48      1.13 o
   2   2   0      424.44      384.03      1.87 o
   3   2   0      139.03      152.80      1.32 o
   4   2   0      227.34      239.84      1.41 o
   5   2   0      163.70      156.05      0.69 o
   6   2   0       16.17       13.69      0.29 o
   7   2   0       22.47       14.12      0.58 o
  -7   3   0       35.13       29.73      0.80 o
  -6   3   0        0.12        0.03      0.26 o
  -5   3   0       68.43       70.58      0.55 o
  -4   3   0        0.51        1.52      0.41 o
  -3   3   0      562.67      606.43      3.58 o
  -2   3   0        8.30        6.30      0.18 o
  -1   3   0       79.99       69.96      0.34 o
   1   3   0     3123.58     2773.61      8.41 o
   2   3   0       48.92       57.91      0.29 o
   3   3   0     1376.53     1475.11      6.32 o
   4   3   0        3.65        5.07      0.19 o
   5   3   0       70.03       89.12      0.68 o
   6   3   0       10.38       12.99      0.25 o
   7   3   0        2.97        0.61      0.38 o
  -7   4   0        0.02        0.50      0.27 o
  -6   4   0       85.18       87.09      1.34 o
  -5   4   0       65.22       66.10      0.60 o
  -4   4   0       55.86       59.92      0.72 o
  -3   4   0       25.10       20.53      0.35 o
  -2   4   0      277.71      267.21      3.15 o
  -1   4   0        2.50        5.06      0.16 o
   0   4   0     1097.56     1115.62      8.90 o
   1   4   0     3620.53     3600.17     21.86 o
   2   4   0      411.23      426.26      2.22 o
   3   4   0      101.82       94.91      0.46 o
   4   4   0        0.07        0.43      0.16 o
   5   4   0       58.41       52.05      0.57 o
   6   4   0        0.38        2.32      0.16 o
   7   4   0      381.89      372.60      2.87 o
   8   4   0       23.64       19.30      0.52 o
  -6   5   0       33.37       39.75      0.61 o
  -5   5   0      149.38      139.35      0.93 o
  -4   5   0      131.03      115.92      1.02 o
  -3   5   0       74.31       72.41      0.72 o
  -2   5   0       10.26       10.56      0.31 o
  -1   5   0      216.69      227.96      1.61 o
   0   5   0      156.30      155.68      0.84 o
   1   5   0      500.86      521.20      1.39 o
   2   5   0      347.52      354.19      1.89 o
   3   5   0      437.21      418.13      1.73 o
   4   5   0       39.30       40.78      0.46 o
   5   5   0       64.03       65.12      0.85 o
   6   5   0       13.44        7.37      0.19 o
   7   5   0        3.63        1.99      0.46 o
   8   5   0        0.01        0.07      0.14 o
  -6   6   0       23.70       20.56      0.49 o
  -5   6   0        1.28        2.27      0.20 o
  -4   6   0        1.79        2.37      0.21 o
  -3   6   0       57.48       60.86      0.63 o
  -2   6   0       74.08       72.27      0.64 o
  -1   6   0       19.55       20.46      0.64 o
   0   6   0      475.22      472.36      3.38 o
   1   6   0      398.18      399.49      1.77 o
   2   6   0      235.70      233.93      1.45 o
   3   6   0        0.19        0.83      0.34 o
   4   6   0        4.43        3.02      0.22 o
   5   6   0       17.62       19.65      0.30 o
   6   6   0       73.99       75.49      0.77 o
   7   6   0        2.05        3.92      0.49 o
   8   6   0       11.29       11.36      0.41 o
  -5   7   0       22.54       24.32      0.48 o
  -4   7   0        0.73        0.97      0.23 o
  -3   7   0      388.22      406.99      4.18 o
  -2   7   0      646.31      618.72      3.87 o
  -1   7   0       21.42       19.25      0.37 o
   0   7   0        5.41        4.90      0.35 o
   1   7   0      307.06      307.64      1.14 o
   2   7   0      220.70      215.97      1.41 o
   3   7   0        5.22        5.03      0.19 o
   4   7   0      128.10      138.65      1.02 o
   5   7   0      312.30      294.21      1.24 o
   6   7   0       54.69       63.10      1.13 o
   7   7   0        2.10        2.99      0.39 o
  -5   8   0        0.01        0.30      0.12 o
  -4   8   0      230.20      230.40      1.52 o
  -3   8   0        0.56        0.76      0.22 o
  -2   8   0      248.67      240.68      1.78 o
  -1   8   0      392.29      370.15      1.55 o
   0   8   0        0.22        0.72      0.22 o
   1   8   0        6.25        6.18      0.33 o
   2   8   0        4.63        7.29      0.26 o
   3   8   0       56.45       60.82      0.45 o
   4   8   0       26.32       32.95      0.39 o
   5   8   0       23.11       28.01      0.48 o
   6   8   0        4.68        8.94      0.49 o
   7   8   0        0.65        1.51      0.30 o
  -4   9   0       17.17       19.44      0.29 o
  -3   9   0       44.09       39.34      0.48 o
  -2   9   0       42.33       37.57      0.61 o
  -1   9   0      591.20      582.35      3.18 o
   0   9   0        0.01        0.29      0.16 o
   1   9   0       36.35       31.24      0.44 o
   2   9   0      149.80      169.61      0.79 o
   3   9   0       26.00       28.01      0.40 o
   4   9   0       27.81       31.33      0.37 o
   5   9   0       37.60       44.64      0.72 o
   6   9   0        0.15        0.24      0.17 o
  -3  10   0       14.00       11.55      0.21 o
  -2  10   0       15.43       15.26      0.37 o
  -1  10   0       14.46       12.01      0.36 o
   0  10   0       70.03       72.53      0.68 o
   1  10   0       13.36       11.95      0.26 o
   2  10   0       96.29       88.14      0.56 o
   3  10   0       16.51       12.51      0.34 o
   4  10   0        2.07        2.87      0.22 o
   5  10   0        0.31        0.26      0.15 o
   6  10   0       40.40       38.54      0.75 o
  -2  11   0        0.14        0.26      0.11 o
  -1  11   0        2.76        2.69      0.21 o
   0  11   0       49.99       50.79      0.56 o
   1  11   0        0.23        0.16      0.19 o
   2  11   0       34.05       30.48      0.39 o
   3  11   0       38.63       35.39      0.37 o
   4  11   0       42.73       44.62      0.38 o
   5  11   0       88.40       87.73      1.74 o
   0  12   0       26.56       27.93      0.66 o
   1  12   0        3.51        3.20      0.17 o
   2  12   0       21.42       21.04      0.30 o
   3  12   0        1.18        1.95      0.11 o
   4  12   0        0.94        0.80      0.10 o
  -3 -12   1       59.07       58.29      0.71 o
  -2 -12   1        0.31        0.09      0.11 o
  -1 -12   1        3.06        2.47      0.16 o
   0 -12   1        1.87        1.64      0.12 o
  -5 -11   1        7.21        9.04      0.21 o
  -4 -11   1        3.59        2.72      0.17 o
  -3 -11   1        0.70        1.31      0.15 o
  -2 -11   1        6.39        7.47      0.23 o
  -1 -11   1       30.49       26.33      0.36 o
   0 -11   1       72.35       67.49      0.57 o
   1 -11   1        9.83        8.80      0.27 o
   2 -11   1        4.62        4.43      0.13 o
  -6 -10   1        3.04        2.75      0.21 o
  -5 -10   1       18.70       16.58      0.47 o
  -4 -10   1        8.59        7.55      0.24 o
  -3 -10   1       29.69       32.53      0.39 o
  -2 -10   1       30.94       32.49      0.40 o
  -1 -10   1      103.69      108.06      0.81 o
   0 -10   1       42.26       49.37      0.57 o
   1 -10   1      334.58      330.00      1.65 o
   2 -10   1        9.95       12.73      0.30 o
   3 -10   1       49.79       48.18      0.46 o
  -6  -9   1        1.38        0.38      0.19 o
  -5  -9   1        0.18        0.68      0.34 o
  -4  -9   1       22.64       24.25      0.32 o
  -3  -9   1        0.56        0.38      0.20 o
  -2  -9   1       82.85       79.25      0.49 o
  -1  -9   1       69.62       64.65      0.57 o
   0  -9   1       77.99       75.42      0.69 o
   1  -9   1      136.65      143.88      0.77 o
   2  -9   1      289.44      298.61      1.57 o
   3  -9   1        1.02        1.36      0.18 o
   4  -9   1       11.98       15.29      0.28 o
  -7  -8   1        0.89        3.62      0.33 o
  -6  -8   1       17.12       21.00      0.41 o
  -5  -8   1        2.20        3.83      0.20 o
  -4  -8   1       55.35       58.20      0.55 o
  -3  -8   1       32.75       32.69      0.34 o
  -2  -8   1        1.35        2.05      0.20 o
  -1  -8   1       22.78       27.20      0.46 o
   0  -8   1       14.49       12.26      0.27 o
   1  -8   1      128.68      127.79      1.12 o
   2  -8   1       24.38       26.42      0.40 o
   3  -8   1       12.48        9.99      0.36 o
   4  -8   1       14.91       14.30      0.35 o
   5  -8   1        1.11        0.76      0.17 o
  -7  -7   1       51.69       45.84      0.94 o
  -6  -7   1      160.06      169.56      1.11 o
  -5  -7   1       79.55       74.03      0.81 o
  -4  -7   1      315.88      309.64      1.97 o
  -3  -7   1        1.12        0.82      0.15 o
  -2  -7   1        9.10        7.70      0.35 o
  -1  -7   1       88.84       85.86      0.83 o
   0  -7   1      208.25      207.51      2.46 o
   1  -7   1      404.00      386.87      2.47 o
   2  -7   1      100.72      101.99      1.28 o
   3  -7   1       26.98       26.03      0.37 o
   4  -7   1       20.22       18.37      0.43 o
   5  -7   1        2.87        3.53      0.34 o
  -8  -6   1       12.34       15.75      0.45 o
  -7  -6   1       32.76       29.89      0.86 o
  -6  -6   1       37.11       42.61      0.77 o
  -5  -6   1       49.93       52.56      0.42 o
  -4  -6   1       33.78       32.49      0.43 o
  -3  -6   1       54.89       51.99      0.60 o
  -2  -6   1       42.64       39.25      0.49 o
  -1  -6   1       80.78       92.55      0.65 o
   0  -6   1      888.70      868.80      2.80 o
   1  -6   1        1.42        9.01      0.34 o
   2  -6   1       73.24       71.03      0.68 o
   3  -6   1       94.61       85.92      0.75 o
   4  -6   1      495.17      478.00      2.30 o
   5  -6   1        5.16        5.13      0.24 o
   6  -6   1       17.73       18.25      0.48 o
  -8  -5   1       50.87       42.06      0.49 o
  -7  -5   1       47.28       54.11      1.14 o
  -6  -5   1       21.33       15.31      0.26 o
  -5  -5   1       46.65       44.54      0.43 o
  -4  -5   1      420.16      430.94      1.67 o
  -3  -5   1      247.44      246.63      0.72 o
  -2  -5   1      112.44      117.13      0.94 o
  -1  -5   1      658.21      672.83      1.96 o
   0  -5   1      296.02      289.34      2.87 o
   1  -5   1       14.28       14.68      0.22 o
   2  -5   1       24.60       29.47      0.39 o
   3  -5   1        5.32        4.09      0.22 o
   4  -5   1       91.26       97.64      0.65 o
   5  -5   1        7.79        7.61      0.29 o
   6  -5   1        0.00        0.50      0.21 o
  -8  -4   1        5.34        5.30      0.68 o
  -7  -4   1      516.06      515.40      3.33 o
  -6  -4   1       54.93       40.59      0.50 o
  -5  -4   1       21.10       14.71      0.30 o
  -4  -4   1       52.45       43.67      0.49 o
  -3  -4   1        6.96       11.12      0.25 o
  -2  -4   1      338.49      365.03      1.79 o
  -1  -4   1      123.66      114.04      0.82 o
   0  -4   1      138.66      140.15      0.79 o
   1  -4   1      183.78      166.81      1.46 o
   2  -4   1       12.47       17.07      0.24 o
   3  -4   1      102.33      107.07      0.64 o
   4  -4   1        2.17        3.47      0.30 o
   5  -4   1      322.20      322.98      1.76 o
   6  -4   1        5.65        6.93      0.37 o
  -8  -3   1       14.18       12.17      0.39 o
  -7  -3   1        2.74        4.46      0.47 o
  -6  -3   1       27.51       18.79      0.32 o
  -5  -3   1        8.26       13.75      0.27 o
  -4  -3   1       15.74       12.07      0.29 o
  -3  -3   1       50.78       67.74      0.53 o
  -2  -3   1       20.52       20.04      0.14 o
  -1  -3   1      471.38      436.86      1.60 o
   1  -3   1      164.41      151.96      1.38 o
   2  -3   1     1731.92     1681.84     14.62 o
   3  -3   1       79.62       77.92      0.59 o
   4  -3   1       39.75       44.11      0.55 o
   5  -3   1       56.10       63.72      0.53 o
   6  -3   1       95.94       94.04      1.07 o
   7  -3   1        3.87        5.39      0.26 o
  -7  -2   1        0.07        0.32      0.25 o
  -6  -2   1        3.27        3.87      0.19 o
  -5  -2   1       11.37       14.34      0.24 o
  -4  -2   1       56.51       77.45      0.84 o
  -3  -2   1      538.35      552.48      3.21 o
  -2  -2   1      980.52      898.96      5.31 o
   1  -2   1     1711.53     1568.10     44.31 o
   2  -2   1      908.43      908.17      4.45 o
   3  -2   1        9.38       18.72      0.21 o
   4  -2   1      134.31      128.89      1.26 o
   5  -2   1      274.63      275.20      1.39 o
   6  -2   1       49.80       47.41      0.64 o
   7  -2   1      114.10      109.99      1.78 o
  -7  -1   1       24.80       17.43      0.50 o
  -6  -1   1      112.90      106.18      0.82 o
  -5  -1   1       23.40       24.41      0.29 o
  -4  -1   1        1.22        6.49      0.16 o
  -3  -1   1     1819.98     1805.25     11.89 o
  -2  -1   1      804.79      759.79      3.30 o
  -1  -1   1      448.54      426.73      1.32 o
   1  -1   1     1013.68      914.92      9.39 o
   2  -1   1      470.36      454.95      2.07 o
   3  -1   1      849.05      855.95      5.35 o
   4  -1   1        0.60        0.41      0.14 o
   5  -1   1      138.52      132.94      0.79 o
   6  -1   1      111.78       93.75      0.88 o
   7  -1   1       13.73       15.99      0.63 o
  -7   0   1        2.33        3.52      0.45 o
  -6   0   1      122.85      124.80      0.85 o
  -5   0   1      323.73      326.01      1.76 o
  -4   0   1      151.36      146.14      0.57 o
  -3   0   1      227.96      208.14      1.15 o
  -2   0   1      588.74      504.54      3.33 o
   0   0   1       56.05       58.70      0.94 o
   2   0   1       27.49       37.13      0.39 o
   3   0   1      641.52      711.91      6.43 o
   4   0   1      327.33      347.49      1.73 o
   5   0   1       32.68       27.33      0.39 o
   6   0   1       13.77       14.90      0.53 o
   7   0   1        3.04        2.95      0.27 o
  -7   1   1        0.88        0.62      0.37 o
  -6   1   1       20.47       22.61      1.02 o
  -5   1   1      192.75      189.90      1.10 o
  -4   1   1       39.18       43.94      0.50 o
  -3   1   1        0.07        0.40      0.08 o
  -2   1   1     2075.61     1926.94     17.85 o
  -1   1   1      295.73      273.30      1.22 o
   0   1   1      323.29      298.26      1.52 o
   2   1   1     1004.78      921.45      3.86 o
   3   1   1        0.31        5.19      0.94 o
   4   1   1       48.15       53.41      0.33 o
   5   1   1       50.32       59.60      0.44 o
   6   1   1       57.95       51.77      0.46 o
   7   1   1       13.26       12.17      0.53 o
  -7   2   1       77.67       68.23      1.23 o
  -6   2   1       40.27       36.08      0.95 o
  -5   2   1       12.27       10.58      0.33 o
  -4   2   1      232.84      227.24      1.71 o
  -3   2   1       97.60      118.32      0.82 o
  -2   2   1       96.15      101.45      0.79 o
   0   2   1        5.19        1.29      0.10 o
   2   2   1        5.28        3.61      0.27 o
   3   2   1      495.24      510.98      2.16 o
   4   2   1       46.21       60.72      0.94 o
   5   2   1       33.61       40.06      0.36 o
   6   2   1      135.24      135.39      0.67 o
   7   2   1       74.47       76.76      1.21 o
  -7   3   1       31.68       29.66      0.79 o
  -6   3   1       28.30       26.70      0.59 o
  -5   3   1       69.85       75.11      0.94 o
  -4   3   1       35.99       43.01      0.82 o
  -3   3   1       75.92       63.44      0.50 o
  -2   3   1     1183.41     1160.91      8.24 o
  -1   3   1     2790.72     2641.08     17.21 o
   1   3   1     1643.33     1531.85      9.91 o
   2   3   1     1518.08     1448.12      7.48 o
   3   3   1       26.46       24.58      0.24 o
   4   3   1      101.80       92.64      0.81 o
   5   3   1        4.13        4.81      0.18 o
   6   3   1       35.41       32.08      0.37 o
   7   3   1      242.04      236.70      1.52 o
  -7   4   1       39.33       46.84      0.84 o
  -6   4   1        4.45        7.99      0.37 o
  -5   4   1      168.30      155.64      1.09 o
  -4   4   1       15.66       14.45      0.43 o
  -3   4   1     1257.99     1265.76      5.16 o
  -2   4   1       38.32       36.16      0.29 o
  -1   4   1      350.10      345.26      2.02 o
   0   4   1     2801.10     2829.14     47.64 o
   1   4   1      540.55      527.16      2.55 o
   2   4   1      534.33      508.36      2.11 o
   3   4   1      940.12      943.69      5.97 o
   4   4   1        5.48        4.64      0.16 o
   5   4   1       31.56       19.98      0.31 o
   6   4   1       31.27       35.58      0.60 o
   7   4   1       38.79       27.70      0.60 o
   8   4   1        0.08        0.41      0.23 o
  -6   5   1        1.04        2.82      0.60 o
  -5   5   1       17.61       15.69      0.36 o
  -4   5   1        0.74        1.61      0.37 o
  -3   5   1       55.78       52.47      1.04 o
  -2   5   1      323.32      315.45      3.10 o
  -1   5   1      164.97      167.64      2.87 o
   0   5   1      801.47      742.90      1.69 o
   1   5   1      818.82      799.53      6.98 o
   2   5   1     1115.07     1113.02      5.81 o
   3   5   1        1.02        0.22      0.09 o
   4   5   1      741.13      736.01      6.34 o
   5   5   1       42.33       49.50      0.67 o
   6   5   1       82.02       69.87      0.54 o
   7   5   1       20.13       24.73      0.64 o
   8   5   1        5.35        3.38      0.31 o
  -6   6   1       34.00       36.51      0.73 o
  -5   6   1        6.82        6.92      0.25 o
  -4   6   1       37.01       31.09      0.44 o
  -3   6   1      325.63      316.92      3.61 o
  -2   6   1       31.10       34.75      0.49 o
  -1   6   1      149.75      153.00      1.57 o
   0   6   1      791.59      786.78      2.53 o
   1   6   1      385.50      407.01      1.28 o
   2   6   1       34.65       31.01      0.33 o
   3   6   1       73.61       64.65      0.49 o
   4   6   1        2.12        1.97      0.17 o
   5   6   1        0.17        0.06      0.12 o
   6   6   1        2.54        4.27      0.18 o
   7   6   1       50.30       46.89      1.05 o
   8   6   1        1.34        1.75      0.25 o
  -5   7   1       19.67       21.99      0.46 o
  -4   7   1       12.40       14.56      0.34 o
  -3   7   1       26.36       24.06      0.35 o
  -2   7   1      517.39      527.20      2.44 o
  -1   7   1      176.28      173.35      1.17 o
   0   7   1       33.87       40.39      0.50 o
   1   7   1      248.51      262.37      1.19 o
   2   7   1       26.94       30.17      0.58 o
   3   7   1        8.64        7.10      0.24 o
   4   7   1       13.20       10.23      0.23 o
   5   7   1       18.85       15.31      0.28 o
   6   7   1       22.25       18.71      0.46 o
   7   7   1        0.05       -0.11      0.34 o
  -5   8   1       13.74       14.45      0.41 o
  -4   8   1       23.51       26.65      0.40 o
  -3   8   1        9.57        8.04      0.34 o
  -2   8   1      638.98      632.71      1.84 o
  -1   8   1       55.81       56.44      0.56 o
   0   8   1      560.69      568.85      2.66 o
   1   8   1       95.21      103.23      0.85 o
   2   8   1      106.83      110.16      0.82 o
   3   8   1        0.04        0.07      0.12 o
   4   8   1       23.43       22.26      0.31 o
   5   8   1        2.40        3.01      0.20 o
   6   8   1       86.00       74.63      0.97 o
   7   8   1        0.68        1.30      0.30 o
  -4   9   1       11.83       11.02      0.24 o
  -3   9   1        0.08        0.10      0.19 o
  -2   9   1        6.53        5.69      0.64 o
  -1   9   1       32.73       29.47      0.43 o
   0   9   1       79.49       75.13      0.52 o
   1   9   1       27.50       22.83      0.41 o
   2   9   1       47.62       47.13      0.51 o
   3   9   1       20.67       16.43      0.26 o
   4   9   1       45.55       46.34      0.56 o
   5   9   1       49.99       49.29      0.49 o
   6   9   1        0.13        1.10      0.26 o
   7   9   1        0.79        1.28      0.21 o
  -3  10   1       21.26       21.54      0.27 o
  -2  10   1       10.96       11.65      0.34 o
  -1  10   1       22.15       21.38      0.39 o
   0  10   1        2.02        1.64      0.23 o
   1  10   1       13.07       13.08      0.36 o
   2  10   1        0.34        0.42      0.14 o
   3  10   1       26.53       29.06      0.42 o
   4  10   1       14.74       19.83      0.32 o
   5  10   1        7.04        6.83      0.27 o
   6  10   1        1.71        3.04      0.35 o
  -2  11   1        6.62        6.19      0.18 o
  -1  11   1       10.76       13.60      0.41 o
   0  11   1        0.01        0.39      0.20 o
   1  11   1       20.56       21.01      0.45 o
   2  11   1       16.52       16.72      0.28 o
   3  11   1        0.18        0.25      0.14 o
   4  11   1        2.60        4.30      0.18 o
   5  11   1       46.41       50.06      0.44 o
   0  12   1        3.13        2.93      0.15 o
   1  12   1        0.56        0.15      0.14 o
   2  12   1        1.96        1.16      0.16 o
   3  12   1        4.66        4.35      0.13 o
   4  12   1       11.23        8.51      0.15 o
  -3 -12   2       23.27       23.90      0.33 o
  -2 -12   2       23.49       20.15      0.27 o
  -1 -12   2       64.14       68.69      0.55 o
   0 -12   2        0.55        0.11      0.15 o
  -5 -11   2       74.29       77.00      1.21 o
  -4 -11   2       51.73       49.79      0.41 o
  -3 -11   2        5.07        6.60      0.21 o
  -2 -11   2        4.44        6.80      0.27 o
  -1 -11   2        3.18        3.68      0.25 o
   0 -11   2       51.92       55.16      0.46 o
   1 -11   2       46.17       43.17      0.41 o
   2 -11   2        0.42        0.49      0.15 o
  -6 -10   2        1.80        2.40      0.27 o
  -5 -10   2       84.13       94.80      0.66 o
  -4 -10   2       62.93       64.45      0.61 o
  -3 -10   2        9.08        9.15      0.24 o
  -2 -10   2      158.86      161.53      0.90 o
  -1 -10   2       20.59       21.92      0.36 o
   0 -10   2       12.56        9.37      0.26 o
   1 -10   2        0.26        0.60      0.20 o
   2 -10   2       43.32       37.46      0.43 o
   3 -10   2       24.23       26.56      0.42 o
  -6  -9   2        1.78        1.77      0.22 o
  -5  -9   2       24.35       28.66      0.51 o
  -4  -9   2        0.61        0.96      0.18 o
  -3  -9   2        3.71        4.20      0.19 o
  -2  -9   2        0.05        0.58      0.13 o
  -1  -9   2      228.05      211.75      1.01 o
   0  -9   2       24.01       23.76      0.34 o
   1  -9   2      146.57      151.32      1.50 o
   2  -9   2        1.35        2.66      0.28 o
   3  -9   2        5.32        5.21      0.22 o
   4  -9   2        8.74        5.74      0.17 o
  -7  -8   2        1.74        0.19      0.23 o
  -6  -8   2       42.96       47.60      0.72 o
  -5  -8   2       68.34       77.09      0.79 o
  -4  -8   2        1.69        3.67      0.20 o
  -3  -8   2       21.73       20.34      0.28 o
  -2  -8   2      301.39      304.36      1.98 o
  -1  -8   2        0.65        0.91      0.17 o
   0  -8   2      178.39      180.17      1.51 o
   1  -8   2       55.91       51.41      0.61 o
   2  -8   2       88.41       90.09      0.79 o
   3  -8   2       29.58       32.42      0.67 o
   4  -8   2        6.31        5.29      0.22 o
   5  -8   2       59.84       55.21      1.88 o
  -7  -7   2        1.43        0.36      0.31 o
  -6  -7   2       14.13       16.95      0.40 o
  -5  -7   2      580.97      611.00      2.01 o
  -4  -7   2        1.76        2.89      0.24 o
  -3  -7   2       43.83       43.16      0.81 o
  -2  -7   2      119.41      113.65      0.86 o
  -1  -7   2      170.20      176.88      1.03 o
   0  -7   2      277.08      285.69      2.79 o
   1  -7   2       50.46       43.23      0.88 o
   2  -7   2      209.74      203.89      1.12 o
   3  -7   2      276.37      268.83      1.42 o
   4  -7   2      110.90      113.60      0.93 o
   5  -7   2       53.68       51.65      0.91 o
  -7  -6   2       51.05       55.27      1.09 o
  -6  -6   2       14.77       13.34      0.40 o
  -5  -6   2       47.74       52.91      0.47 o
  -4  -6   2       58.53       66.63      1.28 o
  -3  -6   2       22.87       23.69      0.36 o
  -2  -6   2       42.34       42.75      0.55 o
  -1  -6   2      935.16      920.68      3.39 o
   0  -6   2        7.63        6.16      0.23 o
   1  -6   2       15.01       16.97      0.35 o
   2  -6   2       25.79       21.10      0.72 o
   3  -6   2        9.71        8.06      0.28 o
   4  -6   2        1.20        1.47      0.22 o
   5  -6   2        8.76       10.92      0.41 o
   6  -6   2       20.49       21.89      0.38 o
  -8  -5   2       19.39       27.01      0.40 o
  -7  -5   2       58.08       49.99      1.09 o
  -6  -5   2        0.08        0.41      0.13 o
  -5  -5   2        4.35        4.67      0.25 o
  -4  -5   2        6.59        6.26      0.21 o
  -3  -5   2      165.81      166.16      0.66 o
  -2  -5   2       66.25       62.70      0.47 o
  -1  -5   2     1473.65     1472.29      3.92 o
   0  -5   2      201.98      192.14      0.74 o
   1  -5   2      155.52      142.13      0.81 o
   2  -5   2      500.13      499.02      2.47 o
   3  -5   2       32.75       34.43      0.42 o
   4  -5   2       21.94       17.48      0.37 o
   5  -5   2        2.69        1.40      0.25 o
   6  -5   2        3.64        3.05      0.35 o
  -8  -4   2       56.47       58.26      0.90 o
  -7  -4   2      120.82      109.01      1.57 o
  -6  -4   2       22.27       24.23      0.38 o
  -5  -4   2       43.11       31.36      0.46 o
  -4  -4   2       97.02      102.60      1.01 o
  -3  -4   2       64.98       85.50      0.53 o
  -2  -4   2        0.10        0.25      0.06 o
  -1  -4   2      120.82      101.08      1.06 o
   0  -4   2     1410.69     1421.69      7.35 o
   1  -4   2        0.29        0.66      0.13 o
   2  -4   2        3.92        6.52      0.84 o
   3  -4   2        1.08        0.95      0.15 o
   4  -4   2       91.63       85.06      0.70 o
   5  -4   2      147.19      133.79      0.77 o
   6  -4   2       19.85       20.37      0.78 o
   7  -4   2       36.86       40.55      0.61 o
  -8  -3   2        1.14        3.39      0.27 o
  -7  -3   2        1.05        0.85      0.35 o
  -6  -3   2       31.99       42.19      0.64 o
  -5  -3   2      137.33      141.17      1.05 o
  -4  -3   2      136.70      156.45      1.20 o
  -3  -3   2        0.30        1.25      0.08 o
  -2  -3   2        2.72        1.45      0.14 o
  -1  -3   2       23.44       30.48      0.26 o
   0  -3   2      304.69      307.05      1.88 o
   1  -3   2        3.27        5.15      0.30 o
   2  -3   2      457.33      473.01      3.75 o
   3  -3   2      359.82      374.59      1.29 o
   4  -3   2      130.77      129.20      1.29 o
   5  -3   2       49.18       58.91      0.56 o
   6  -3   2       32.09       44.91      0.78 o
   7  -3   2        0.06        0.27      0.24 o
  -8  -2   2       15.46       10.09      0.35 o
  -7  -2   2       44.51       42.67      0.87 o
  -6  -2   2       42.71       31.58      0.40 o
  -5  -2   2      197.56      191.43      1.41 o
  -4  -2   2       91.51       91.91      0.60 o
  -3  -2   2      355.37      312.45      1.31 o
  -2  -2   2      593.83      535.75      2.51 o
   1  -2   2      234.04      233.15      1.16 o
   2  -2   2      179.79      163.86      0.58 o
   3  -2   2     1354.68     1422.36      9.82 o
   4  -2   2      362.56      334.89      2.91 o
   5  -2   2        4.11        4.15      0.17 o
   6  -2   2        1.14        3.38      0.22 o
   7  -2   2       31.81       26.36      0.53 o
  -7  -1   2        0.90        1.86      0.25 o
  -6  -1   2       10.83       16.88      0.44 o
  -5  -1   2        5.56        6.96      0.20 o
  -4  -1   2      122.04      139.69      0.92 o
  -3  -1   2      242.44      229.19      1.54 o
  -2  -1   2      104.16      122.69      0.78 o
  -1  -1   2       66.12       51.00      0.38 o
   1  -1   2      402.77      391.36      1.12 o
   2  -1   2       13.93       21.57      0.11 o
   3  -1   2        0.91        1.90      0.11 o
   4  -1   2        0.00        0.50      0.32 o
   5  -1   2       43.12       47.87      0.63 o
   6  -1   2      314.23      339.18      1.41 o
   7  -1   2        1.45        0.95      0.24 o
  -7   0   2      103.28      111.58      2.11 o
  -6   0   2       68.66       57.72      0.60 o
  -5   0   2        0.51        1.20      0.14 o
  -4   0   2      128.70      156.71      0.72 o
  -3   0   2       96.47       98.79      0.75 o
  -2   0   2       10.30       20.91      0.24 o
  -1   0   2       43.96       53.29      0.51 o
   2   0   2      637.84      556.12      3.25 o
   3   0   2       36.08       26.85      0.23 o
   4   0   2      597.35      607.37      2.99 o
   5   0   2        0.83        0.92      0.17 o
   6   0   2       13.14        9.62      0.27 o
   7   0   2        0.61        1.13      0.25 o
  -7   1   2        0.25        0.06      0.35 o
  -6   1   2      311.90      310.42      1.55 o
  -5   1   2       45.78       44.01      0.80 o
  -4   1   2      359.80      392.68      1.46 o
  -3   1   2       46.08       47.40      0.33 o
  -2   1   2      162.91      164.35      0.69 o
   0   1   2      184.27      166.74      0.41 o
   2   1   2      478.16      443.22      1.39 o
   3   1   2       77.39       93.27      1.99 o
   4   1   2      146.41      144.75      1.11 o
   5   1   2       39.85       38.43      0.41 o
   6   1   2       19.60       13.30      0.27 o
   7   1   2        5.96        8.53      0.36 o
  -7   2   2       11.55        9.15      0.55 o
  -6   2   2       59.50       48.89      0.66 o
  -5   2   2       29.68       26.92      0.43 o
  -4   2   2       72.44       90.03      0.69 o
  -3   2   2     1358.50     1456.44      8.13 o
  -2   2   2      671.70      648.12      2.72 o
   0   2   2      379.48      341.41      2.35 o
   1   2   2        3.24        4.90      0.21 o
   2   2   2     1037.29     1030.25      7.89 o
   3   2   2      510.68      488.27      1.07 o
   4   2   2      369.69      390.06      1.64 o
   5   2   2       25.55       25.90      0.30 o
   6   2   2        0.89        0.51      0.14 o
   7   2   2        8.82        6.69      0.48 o
  -7   3   2        4.76        4.79      0.42 o
  -6   3   2       23.79       21.37      0.87 o
  -5   3   2      215.66      214.05      0.94 o
  -4   3   2        0.01        3.82      1.61 o
  -3   3   2      113.02      135.02      0.82 o
  -2   3   2     3991.42     3699.45     88.31 o
  -1   3   2       62.46       64.37      0.69 o
   2   3   2       67.63       59.67      0.37 o
   3   3   2      103.95      115.18      0.78 o
   4   3   2       69.18       81.12      0.63 o
   5   3   2        5.90        8.20      0.25 o
   6   3   2       13.55       10.37      0.24 o
   7   3   2       58.42       62.53      0.83 o
  -7   4   2        6.88        9.34      0.44 o
  -6   4   2       34.72       37.41      1.02 o
  -5   4   2       32.26       39.21      0.55 o
  -4   4   2       12.20       13.45      0.56 o
  -3   4   2      577.78      568.44      2.35 o
  -2   4   2      110.71      104.87      0.70 o
  -1   4   2        3.11        2.80      0.15 o
   1   4   2     4467.51     4388.34    213.37 o
   2   4   2       37.22       44.52      0.28 o
   3   4   2        0.00        1.65      0.35 o
   4   4   2      245.08      275.21      1.70 o
   5   4   2      248.05      272.37      1.86 o
   6   4   2       22.31       27.95      0.55 o
   7   4   2      211.67      231.98      2.11 o
   8   4   2       27.91       20.14      0.53 o
  -6   5   2        4.45        5.55      0.45 o
  -5   5   2       28.93       24.90      0.39 o
  -4   5   2      102.06       99.20      0.80 o
  -3   5   2      203.66      201.56      2.17 o
  -2   5   2        0.01        0.52      0.15 o
  -1   5   2     1019.54     1002.57     10.59 o
   0   5   2      824.46      864.91      3.85 o
   1   5   2      958.64     1029.53      6.46 o
   2   5   2     2350.58     2366.26     15.54 o
   3   5   2      166.96      203.09      1.02 o
   4   5   2      289.45      304.13      1.71 o
   5   5   2      121.87      137.36      1.13 o
   6   5   2        1.61        1.62      0.15 o
   7   5   2       69.62       55.30      0.95 o
   8   5   2        3.11        1.65      0.27 o
  -6   6   2        3.73        5.37      0.36 o
  -5   6   2        0.15        0.36      0.16 o
  -4   6   2       23.73       28.28      0.43 o
  -3   6   2      169.38      159.76      1.46 o
  -2   6   2       18.84       20.17      0.38 o
  -1   6   2      100.77      106.38      0.74 o
   0   6   2      123.95      144.73      1.32 o
   1   6   2      220.30      221.92      0.96 o
   2   6   2       79.58       62.61      0.66 o
   3   6   2      114.67      101.50      0.97 o
   4   6   2      318.12      305.54      1.63 o
   5   6   2       78.49       74.18      0.48 o
   6   6   2        7.54        6.89      0.20 o
   7   6   2       22.25       25.59      0.79 o
   8   6   2        1.35        0.59      0.21 o
  -5   7   2       17.46       17.85      0.66 o
  -4   7   2        3.94        4.66      0.36 o
  -3   7   2        0.27        0.74      0.16 o
  -2   7   2        9.37       10.08      0.27 o
  -1   7   2      565.92      594.46      4.14 o
   0   7   2      104.36      111.25      0.78 o
   1   7   2      445.17      447.08      2.30 o
   2   7   2      484.84      530.37      3.05 o
   3   7   2      120.99      114.68      0.71 o
   4   7   2       52.87       53.03      0.71 o
   5   7   2      112.77      107.05      0.71 o
   6   7   2      159.96      156.71      2.22 o
   7   7   2       19.59       21.05      0.71 o
  -5   8   2       10.47        9.73      0.42 o
  -4   8   2       67.75       72.58      0.76 o
  -3   8   2       39.05       44.06      0.55 o
  -2   8   2       29.18       27.69      0.39 o
  -1   8   2      530.64      536.96      2.31 o
   0   8   2       22.32       20.37      0.52 o
   1   8   2        1.52        2.24      0.29 o
   2   8   2       20.22       23.72      0.38 o
   3   8   2       28.16       31.84      0.32 o
   4   8   2        8.69        8.37      0.23 o
   5   8   2        1.62        4.09      0.20 o
   6   8   2      132.90      133.21      1.26 o
   7   8   2        1.09        2.38      0.34 o
  -4   9   2        8.24        7.57      0.21 o
  -3   9   2        6.37        5.74      0.27 o
  -2   9   2        1.45        0.97      0.23 o
  -1   9   2      192.49      197.68      1.34 o
   0   9   2       29.78       27.60      0.36 o
   1   9   2       82.86       77.11      0.78 o
   2   9   2       31.15       33.99      0.40 o
   3   9   2      298.30      320.50      1.22 o
   4   9   2       31.38       29.63      0.42 o
   5   9   2        6.59        8.13      0.34 o
   6   9   2       80.57       88.69      1.26 o
   7   9   2       23.00       16.99      0.44 o
  -3  10   2        3.87        2.34      0.14 o
  -2  10   2       26.20       21.24      0.52 o
  -1  10   2        5.98        6.78      0.27 o
   0  10   2       23.63       25.61      0.39 o
   1  10   2        5.85        7.41      0.23 o
   2  10   2       29.99       24.80      0.34 o
   3  10   2       18.21       12.85      0.31 o
   4  10   2       10.34        9.34      0.27 o
   5  10   2        1.51        2.82      0.28 o
   6  10   2        0.00        0.21      0.20 o
  -2  11   2        0.89        0.61      0.12 o
  -1  11   2        2.54        2.41      0.26 o
   0  11   2       42.76       42.98      0.48 o
   1  11   2        3.37        3.56      0.27 o
   2  11   2       11.66       12.58      0.25 o
   3  11   2       19.44       16.55      0.28 o
   4  11   2       27.85       27.21      0.32 o
   5  11   2        0.17        0.07      0.12 o
   0  12   2       36.57       37.01      0.45 o
   1  12   2       57.80       61.49      0.51 o
   2  12   2        6.34        5.06      0.18 o
   3  12   2        2.24        1.66      0.12 o
   4  12   2       31.11       30.84      0.26 o
  -3 -12   3        6.33        6.01      0.20 o
  -2 -12   3      108.26       98.73      0.97 o
  -1 -12   3       11.56       14.68      0.27 o
  -5 -11   3       40.55       47.39      0.68 o
  -4 -11   3       25.89       27.51      0.34 o
  -3 -11   3      128.82      132.26      1.13 o
  -2 -11   3       19.73       21.28      0.31 o
  -1 -11   3       37.01       38.47      0.35 o
   0 -11   3        2.52        2.41      0.18 o
   1 -11   3       40.09       38.54      0.42 o
  -6 -10   3       10.66        8.13      0.33 o
  -5 -10   3        9.00        6.77      0.61 o
  -4 -10   3       26.91       31.93      0.39 o
  -3 -10   3        2.69        4.10      0.22 o
  -2 -10   3       30.85       36.44      0.40 o
  -1 -10   3        0.15        0.02      0.15 o
   0 -10   3       28.17       25.68      0.37 o
   1 -10   3        0.38        0.44      0.19 o
   2 -10   3       26.30       23.72      0.40 o
   3 -10   3       10.79        9.51      0.56 o
  -6  -9   3       23.32       18.68      0.42 o
  -5  -9   3       22.46       23.46      0.45 o
  -4  -9   3       75.61       76.57      0.72 o
  -3  -9   3       54.83       54.10      0.53 o
  -2  -9   3       13.83       12.38      0.25 o
  -1  -9   3       95.62       93.09      0.72 o
   0  -9   3       27.26       25.90      0.35 o
   1  -9   3      253.46      268.53      1.71 o
   2  -9   3       39.10       43.77      0.95 o
   3  -9   3       17.63       19.34      0.32 o
   4  -9   3       21.17       20.56      0.77 o
  -7  -8   3        0.02        0.14      0.22 o
  -6  -8   3        2.53        3.98      0.23 o
  -5  -8   3        9.59        9.40      0.31 o
  -4  -8   3        0.15        0.43      0.16 o
  -3  -8   3        2.85        3.31      0.17 o
  -2  -8   3      279.66      282.27      2.19 o
  -1  -8   3      153.38      151.92      0.67 o
   0  -8   3      135.19      130.51      0.70 o
   1  -8   3      302.99      301.75      1.05 o
   2  -8   3        5.16        5.46      0.24 o
   3  -8   3       20.79       19.58      0.45 o
   4  -8   3        0.25        0.22      0.14 o
  -7  -7   3        4.17        6.40      0.44 o
  -6  -7   3        0.71        0.67      0.20 o
  -5  -7   3       10.20       13.86      0.32 o
  -4  -7   3      202.39      201.59      1.38 o
  -3  -7   3      101.50       92.52      1.58 o
  -2  -7   3       59.24       60.99      0.53 o
  -1  -7   3       40.65       35.80      0.65 o
   0  -7   3        8.13        9.31      0.61 o
   1  -7   3      119.15      125.16      1.45 o
   2  -7   3        5.12        6.96      0.29 o
   3  -7   3       33.20       35.14      0.45 o
   4  -7   3       24.83       28.07      0.48 o
   5  -7   3        0.15        0.15      0.16 o
  -7  -6   3       31.13       26.98      0.78 o
  -6  -6   3       14.85       13.85      0.39 o
  -5  -6   3      166.95      174.04      0.87 o
  -4  -6   3      175.66      173.45      1.22 o
  -3  -6   3      236.54      235.62      1.29 o
  -2  -6   3       65.39       68.09      0.69 o
  -1  -6   3      160.54      154.85      0.89 o
   0  -6   3      330.23      338.54      2.04 o
   1  -6   3      361.51      355.12      3.87 o
   2  -6   3      235.12      231.30      1.20 o
   3  -6   3        2.52        2.45      0.18 o
   4  -6   3      781.38      776.98      3.32 o
   5  -6   3       95.37       92.84      1.45 o
   6  -6   3       11.17       10.27      0.39 o
  -8  -5   3       59.66       74.13      0.71 o
  -7  -5   3        8.15        5.07      0.48 o
  -6  -5   3        3.92        6.75      0.20 o
  -5  -5   3       41.49       48.75      0.59 o
  -4  -5   3        0.00        0.34      0.15 o
  -3  -5   3      211.13      192.33      0.91 o
  -2  -5   3       93.81       86.32      0.64 o
  -1  -5   3        8.92        4.94      0.28 o
   0  -5   3       26.65       23.54      0.29 o
   1  -5   3       84.55       85.36      0.56 o
   2  -5   3      111.60      114.47      0.69 o
   3  -5   3       56.42       56.42      1.25 o
   4  -5   3      144.36      160.80      0.83 o
   5  -5   3       28.76       24.75      0.49 o
   6  -5   3        8.56       11.43      0.50 o
  -8  -4   3        0.05        0.18      0.15 o
  -7  -4   3       27.47       37.79      0.94 o
  -6  -4   3      229.45      215.90      1.41 o
  -5  -4   3      184.85      193.95      1.31 o
  -4  -4   3       21.25       24.38      0.36 o
  -3  -4   3      471.31      402.06      1.82 o
  -2  -4   3        0.49        0.93      0.29 o
  -1  -4   3       31.49       37.37      0.21 o
   0  -4   3      384.03      377.89      1.75 o
   1  -4   3      203.92      192.30      0.97 o
   2  -4   3      298.70      339.49      1.36 o
   3  -4   3       74.65       82.05      0.64 o
   4  -4   3       74.83       73.88      0.51 o
   5  -4   3        2.14        4.23      0.22 o
   6  -4   3        2.39        2.21      0.28 o
   7  -4   3        0.73        0.68      0.19 o
  -8  -3   3        4.25        7.23      0.34 o
  -7  -3   3       31.77       33.67      0.87 o
  -6  -3   3       11.96       11.12      0.27 o
  -5  -3   3      239.30      249.65      1.24 o
  -4  -3   3      124.47      111.15      0.65 o
  -3  -3   3       32.25       28.23      0.30 o
  -2  -3   3      587.89      584.26      1.76 o
  -1  -3   3     1569.81     1528.12      8.69 o
   0  -3   3      896.18      829.51      4.83 o
   1  -3   3       34.50       28.17      0.22 o
   2  -3   3      401.49      360.82      0.85 o
   3  -3   3        3.35        2.88      0.14 o
   4  -3   3       41.27       43.72      0.62 o
   5  -3   3      137.76      139.75      0.95 o
   6  -3   3      194.22      189.27      1.52 o
   7  -3   3       16.68       15.89      0.51 o
  -8  -2   3        2.20        0.59      0.20 o
  -7  -2   3        5.49        4.02      0.32 o
  -6  -2   3       10.45       18.32      0.37 o
  -5  -2   3      100.03      101.55      0.93 o
  -4  -2   3       41.33       33.36      0.29 o
  -3  -2   3       90.74       82.78      0.49 o
  -2  -2   3       12.71        9.04      0.19 o
  -1  -2   3     2332.33     2130.80     26.04 o
   0  -2   3     1927.99     1945.96     23.48 o
   1  -2   3      574.98      555.72      2.30 o
   2  -2   3      212.90      223.11      1.01 o
   3  -2   3      348.86      364.43      1.43 o
   4  -2   3      205.63      223.10      2.92 o
   5  -2   3        7.37        8.13      0.22 o
   6  -2   3       32.02       32.73      0.46 o
   7  -2   3       33.83       31.22      0.56 o
  -8  -1   3        6.56        7.73      0.32 o
  -7  -1   3       35.30       35.69      0.86 o
  -6  -1   3        0.69        0.33      0.18 o
  -5  -1   3        1.17        2.22      0.15 o
  -4  -1   3     1314.59     1332.93      4.53 o
  -3  -1   3      663.98      702.84      2.87 o
  -2  -1   3     1080.74     1049.65      7.13 o
   0  -1   3      318.20      326.66      2.12 o
   1  -1   3      403.12      404.93      1.41 o
   2  -1   3       12.44        6.18      0.07 o
   3  -1   3      238.67      236.64      1.09 o
   4  -1   3      425.18      410.50      1.79 o
   5  -1   3      584.42      575.77      2.71 o
   6  -1   3      267.24      278.58      1.46 o
   7  -1   3       20.47       29.05      0.97 o
  -7   0   3       67.58       57.24      0.88 o
  -6   0   3       80.95       91.83      0.90 o
  -5   0   3        0.11        0.21      0.15 o
  -4   0   3      549.62      568.48      2.60 o
  -3   0   3      483.11      552.34      2.04 o
  -2   0   3      264.28      217.77      0.88 o
  -1   0   3      529.12      502.78      1.96 o
   0   0   3      357.74      335.21      2.89 o
   2   0   3      752.55      750.26      3.32 o
   3   0   3       41.39       46.58      0.37 o
   4   0   3      406.57      446.47      1.92 o
   5   0   3       88.69       81.31      1.13 o
   6   0   3      187.36      173.00      1.02 o
   7   0   3        1.47        0.95      0.25 o
   8   0   3        0.20        0.08      0.16 o
  -7   1   3       17.87       19.57      0.47 o
  -6   1   3       42.97       45.90      0.63 o
  -5   1   3       10.13        6.64      0.37 o
  -4   1   3       37.03       38.89      0.68 o
  -3   1   3      697.11      708.95      4.13 o
  -2   1   3     1843.62     1707.01     17.65 o
  -1   1   3     1778.07     1552.33     57.69 o
   1   1   3      612.69      557.83      2.92 o
   2   1   3       21.55       17.84      0.23 o
   3   1   3       55.17       54.82      0.62 o
   4   1   3        7.45        5.10      0.15 o
   5   1   3      144.09      127.35      1.55 o
   6   1   3      107.94       88.94      0.65 o
   7   1   3        3.65        4.36      0.31 o
   8   1   3        1.01        0.70      0.21 o
  -7   2   3        6.67        4.11      0.43 o
  -6   2   3       10.79       10.64      0.41 o
  -5   2   3        7.86        7.51      0.28 o
  -4   2   3      215.13      219.84      1.19 o
  -3   2   3      224.79      226.29      0.69 o
  -2   2   3        4.95        5.94      0.14 o
  -1   2   3      659.78      633.06      2.66 o
   2   2   3      412.76      427.83      2.54 o
   3   2   3      525.28      534.72      3.51 o
   4   2   3       31.51       34.65      0.39 o
   5   2   3       12.93       10.27      0.23 o
   6   2   3       60.00       47.44      0.54 o
   7   2   3        0.45        0.81      0.33 o
   8   2   3        3.67        1.92      0.25 o
  -7   3   3        5.08        3.17      0.38 o
  -6   3   3        9.99        8.28      0.39 o
  -5   3   3        2.66        3.23      0.22 o
  -4   3   3      127.32      129.66      1.12 o
  -3   3   3       78.15       76.63      0.61 o
  -2   3   3       59.88       51.13      0.57 o
   1   3   3      210.90      203.02      1.36 o
   2   3   3      154.74      154.92      0.67 o
   3   3   3     3652.69     3630.24     10.99 o
   4   3   3        2.17        1.21      0.12 o
   5   3   3        0.22        0.84      0.39 o
   6   3   3      768.71      799.64      1.84 o
   7   3   3      115.35      122.73      1.13 o
   8   3   3       11.54       11.73      0.41 o
  -7   4   3       68.95       77.18      1.03 o
  -6   4   3        1.58        1.12      0.43 o
  -5   4   3      182.44      174.03      1.38 o
  -4   4   3      201.91      209.84      1.68 o
  -3   4   3       60.69       63.09      0.56 o
  -2   4   3        5.10        5.31      0.17 o
  -1   4   3     3497.80     3446.80     55.26 o
   0   4   3      632.27      626.19      2.64 o
   1   4   3      901.75      935.23      4.64 o
   2   4   3        6.77        9.83      0.13 o
   3   4   3       47.94       51.93      0.31 o
   4   4   3       15.42       23.75      0.28 o
   5   4   3        5.10        7.87      0.30 o
   6   4   3       69.45       54.70      0.52 o
   7   4   3       36.88       37.77      0.68 o
   8   4   3        1.98        2.60      0.19 o
  -6   5   3        0.55        0.48      0.30 o
  -5   5   3       74.67       79.94      0.79 o
  -4   5   3        0.14        0.25      0.15 o
  -3   5   3        4.72        5.87      0.25 o
  -2   5   3      531.86      477.28      4.75 o
  -1   5   3     1571.83     1426.48      6.38 o
   0   5   3        0.28        1.11      0.16 o
   1   5   3      687.63      718.03      3.34 o
   2   5   3      106.96      110.64      0.61 o
   3   5   3       30.79       30.57      0.28 o
   4   5   3       59.80       70.61      0.94 o
   5   5   3        0.01        0.39      0.12 o
   6   5   3       81.12       69.65      0.86 o
   7   5   3        3.17        0.78      0.27 o
   8   5   3        0.12        0.21      0.14 o
  -6   6   3       17.60       18.35      0.53 o
  -5   6   3        0.21        0.61      0.32 o
  -4   6   3       34.90       28.23      0.38 o
  -3   6   3       99.73       93.84      0.85 o
  -2   6   3       74.53       89.29      0.57 o
  -1   6   3      205.04      203.99      0.83 o
   0   6   3      718.30      756.50      3.60 o
   1   6   3       98.31       95.89      1.22 o
   2   6   3      101.46       93.90      0.44 o
   3   6   3     1416.82     1439.20      7.26 o
   4   6   3       12.70       11.02      0.27 o
   5   6   3        1.49        2.86      0.14 o
   6   6   3       17.54       20.00      0.32 o
   7   6   3       51.86       41.51      1.32 o
   8   6   3        0.02        0.05      0.21 o
  -5   7   3        0.08        0.22      0.22 o
  -4   7   3       10.14       11.00      0.38 o
  -3   7   3       58.75       66.36      0.53 o
  -2   7   3       35.71       35.37      0.39 o
  -1   7   3      120.68      126.17      0.89 o
   0   7   3       43.42       48.22      0.56 o
   1   7   3       35.55       40.76      0.43 o
   2   7   3      434.73      438.41      2.80 o
   3   7   3       44.57       46.25      0.37 o
   4   7   3      103.64       93.66      0.57 o
   5   7   3        5.76        2.27      0.14 o
   6   7   3        2.70        4.21      0.25 o
   7   7   3        9.91       16.05      0.64 o
  -5   8   3       26.83       34.60      0.68 o
  -4   8   3       52.39       57.42      0.55 o
  -3   8   3       25.64       27.24      0.96 o
  -2   8   3      700.30      713.25      2.95 o
  -1   8   3      104.78       99.56      0.65 o
   0   8   3     1185.67     1213.49      6.02 o
   1   8   3      185.90      187.82      1.61 o
   2   8   3      631.73      645.94      2.13 o
   3   8   3        4.60        4.34      0.16 o
   4   8   3        0.02        0.26      0.18 o
   5   8   3        0.00        0.40      0.17 o
   6   8   3       13.19       14.44      0.39 o
   7   8   3       28.12       21.92      0.64 o
  -4   9   3        2.30        2.43      0.15 o
  -3   9   3        0.03        0.56      0.27 o
  -2   9   3       60.97       58.89      0.89 o
  -1   9   3       49.97       56.14      0.55 o
   0   9   3        0.39        0.64      0.19 o
   1   9   3       15.89       18.52      0.36 o
   2   9   3        0.63        0.85      0.15 o
   3   9   3        0.02        0.52      0.18 o
   4   9   3       12.22        8.64      0.26 o
   5   9   3       25.44       30.49      0.56 o
   6   9   3       28.14       28.19      0.67 o
   7   9   3        9.71        5.34      0.30 o
  -3  10   3        0.50        0.79      0.15 o
  -2  10   3        2.43        2.38      0.22 o
  -1  10   3        2.08        1.35      0.23 o
   0  10   3       43.32       40.86      0.52 o
   1  10   3        1.12        1.89      0.17 o
   2  10   3       50.55       44.64      0.39 o
   3  10   3       12.74       11.47      0.27 o
   4  10   3       29.41       34.53      0.44 o
   5  10   3       83.89       79.52      0.81 o
   6  10   3       11.07        9.09      0.38 o
  -2  11   3       46.02       53.63      0.65 o
  -1  11   3        0.02        0.02      0.22 o
   0  11   3        0.16        0.34      0.16 o
   1  11   3       69.64       71.61      0.75 o
   2  11   3        6.27        6.30      0.24 o
   3  11   3        3.21        2.43      0.17 o
   4  11   3      127.05      120.50      1.14 o
   5  11   3        0.03        0.38      0.14 o
  -1  12   3        0.00        0.51      0.16 o
   0  12   3        1.87        2.01      0.19 o
   1  12   3       30.79       38.69      0.54 o
   2  12   3       13.86       18.88      0.28 o
   3  12   3       36.96       37.46      0.36 o
   4  12   3       10.01       13.28      0.21 o
  -4 -11   4       25.12       22.73      0.43 o
  -3 -11   4      140.61      142.52      1.17 o
  -2 -11   4        5.84        5.56      0.22 o
  -1 -11   4       13.61       11.86      0.23 o
   0 -11   4       63.49       64.73      0.44 o
   1 -11   4       15.97       14.80      0.35 o
  -5 -10   4       42.60       47.92      0.72 o
  -4 -10   4        7.75        9.66      0.27 o
  -3 -10   4      246.05      251.22      1.65 o
  -2 -10   4       35.48       41.13      0.45 o
  -1 -10   4       99.25       96.05      0.67 o
   0 -10   4       55.05       57.53      0.58 o
   1 -10   4       50.67       49.43      0.44 o
   2 -10   4        2.27        2.30      0.25 o
  -6  -9   4       68.60       75.34      2.59 o
  -5  -9   4        0.16        0.12      0.25 o
  -4  -9   4       44.43       41.50      0.63 o
  -3  -9   4      132.22      139.40      0.72 o
  -2  -9   4      121.33      116.53      0.75 o
  -1  -9   4      220.32      220.44      1.05 o
   0  -9   4       18.17       15.44      0.29 o
   1  -9   4      152.62      147.04      0.84 o
   2  -9   4       24.96       23.42      0.38 o
   3  -9   4        5.62        5.82      0.31 o
  -7  -8   4        2.41        3.11      0.26 o
  -6  -8   4        0.14        0.12      0.21 o
  -5  -8   4      219.73      232.16      1.58 o
  -4  -8   4        6.56        6.36      0.27 o
  -3  -8   4      224.84      226.76      0.91 o
  -2  -8   4        4.08        3.83      0.21 o
  -1  -8   4        0.30        0.54      0.14 o
   0  -8   4      195.73      196.69      0.96 o
   1  -8   4       41.88       38.80      0.39 o
   2  -8   4      299.73      313.58      1.47 o
   3  -8   4        8.52       10.48      0.35 o
   4  -8   4        5.39        5.95      0.24 o
  -7  -7   4        1.13        1.68      0.31 o
  -6  -7   4       22.86       21.25      0.53 o
  -5  -7   4      348.75      364.91      1.75 o
  -4  -7   4      348.72      358.26      1.91 o
  -3  -7   4        5.28        5.22      0.35 o
  -2  -7   4      107.48       99.55      1.19 o
  -1  -7   4      393.35      413.02      2.75 o
   0  -7   4      209.49      200.18      3.94 o
   1  -7   4       19.96       17.62      0.47 o
   2  -7   4        0.17        0.59      0.22 o
   3  -7   4      188.49      183.86      1.39 o
   4  -7   4       11.67        9.67      0.28 o
   5  -7   4       11.27       12.14      0.46 o
  -7  -6   4        1.49        0.38      0.34 o
  -6  -6   4       27.43       24.54      0.59 o
  -5  -6   4       48.29       49.80      0.50 o
  -4  -6   4       42.40       41.17      0.61 o
  -3  -6   4        4.20        4.13      0.25 o
  -2  -6   4        7.60       10.31      0.33 o
  -1  -6   4       38.97       37.01      0.45 o
   0  -6   4        5.25        4.45      0.31 o
   1  -6   4        0.53        0.71      0.28 o
   2  -6   4      101.29       96.87      1.01 o
   3  -6   4       69.71       70.44      0.65 o
   4  -6   4       36.87       38.78      0.52 o
   5  -6   4        0.16        0.03      0.22 o
   6  -6   4       42.25       38.95      0.65 o
  -7  -5   4       16.60       25.22      0.77 o
  -6  -5   4        1.75        3.25      0.18 o
  -5  -5   4       20.02       17.34      0.27 o
  -4  -5   4       60.27       61.61      0.86 o
  -3  -5   4       67.90       65.59      0.58 o
  -2  -5   4      385.88      353.68      2.33 o
  -1  -5   4        6.71        5.00      0.16 o
   0  -5   4      218.39      206.24      1.42 o
   1  -5   4        0.13        0.20      0.12 o
   2  -5   4       44.33       42.30      0.51 o
   3  -5   4       30.16       33.43      0.47 o
   4  -5   4        2.94        3.87      0.19 o
   5  -5   4        4.58        3.72      0.32 o
   6  -5   4       32.88       27.41      0.69 o
  -8  -4   4       13.68       15.69      0.30 o
  -7  -4   4       22.79       27.51      0.80 o
  -6  -4   4       73.84       69.81      0.96 o
  -5  -4   4       11.52       10.32      0.18 o
  -4  -4   4        1.64        0.37      0.12 o
  -3  -4   4        0.03        0.84      0.23 o
  -2  -4   4      458.06      445.13      2.65 o
  -1  -4   4       68.05       58.32      0.54 o
   0  -4   4        1.52        2.80      0.10 o
   1  -4   4      124.20      121.40      0.60 o
   2  -4   4     1683.66     1740.91     20.90 o
   3  -4   4       18.53       20.47      0.30 o
   4  -4   4       18.23       17.90      0.38 o
   5  -4   4       28.62       28.79      0.41 o
   6  -4   4       16.86       18.56      0.69 o
  -8  -3   4        2.71        1.88      0.25 o
  -7  -3   4       28.38       33.21      0.61 o
  -6  -3   4      178.74      176.74      1.15 o
  -5  -3   4       16.00       15.00      0.28 o
  -4  -3   4      197.70      210.76      0.85 o
  -3  -3   4      167.65      166.61      1.32 o
  -2  -3   4      349.90      325.33      2.75 o
  -1  -3   4       45.58       53.97      0.51 o
   0  -3   4      550.48      534.67      2.59 o
   1  -3   4      874.19      884.88      3.08 o
   2  -3   4       44.86       41.42      0.27 o
   3  -3   4      124.08      122.87      0.54 o
   4  -3   4      290.32      290.31      1.43 o
   5  -3   4       53.19       57.11      0.46 o
   6  -3   4        5.01        4.20      0.37 o
   7  -3   4        0.92        0.39      0.24 o
  -8  -2   4        2.59        4.12      0.29 o
  -7  -2   4      158.63      150.56      1.16 o
  -6  -2   4        9.65       11.09      0.43 o
  -5  -2   4       73.28       73.72      0.97 o
  -4  -2   4      170.37      190.72      1.10 o
  -3  -2   4       74.82       65.98      0.35 o
  -2  -2   4      266.73      276.75      1.90 o
   0  -2   4      829.91      855.84      4.82 o
   1  -2   4     1498.95     1521.13      7.22 o
   2  -2   4      833.43      828.66      7.06 o
   3  -2   4       14.56       11.25      0.21 o
   4  -2   4      274.57      268.26      1.32 o
   5  -2   4      224.50      213.29      1.01 o
   6  -2   4       93.24       92.03      2.20 o
   7  -2   4        2.48        1.41      0.31 o
  -8  -1   4        0.25        1.00      0.20 o
  -7  -1   4       16.81       11.77      0.67 o
  -6  -1   4        0.63        1.48      0.22 o
  -5  -1   4       91.96      102.34      0.60 o
  -4  -1   4      396.92      388.68      1.61 o
  -3  -1   4        0.04        0.77      0.12 o
  -2  -1   4      465.29      408.01      2.55 o
   1  -1   4       63.26       53.25      0.34 o
   2  -1   4     1122.10     1178.54      8.03 o
   3  -1   4      390.01      405.54      1.70 o
   4  -1   4      311.37      346.21      2.52 o
   5  -1   4      175.75      175.76      2.00 o
   6  -1   4       13.00       13.54      0.31 o
   7  -1   4       59.55       65.12      1.11 o
  -7   0   4        1.21        2.44      0.26 o
  -6   0   4      267.29      289.67      1.41 o
  -5   0   4      221.20      220.45      1.37 o
  -4   0   4       36.94       42.47      0.32 o
  -3   0   4       20.86       16.36      0.19 o
  -2   0   4       54.71       60.25      0.91 o
  -1   0   4      378.44      395.39      1.55 o
   0   0   4       37.43       46.20      1.24 o
   2   0   4       59.04       57.69      0.39 o
   3   0   4       53.50       56.63      0.29 o
   4   0   4      556.95      528.39      4.03 o
   5   0   4        1.36        3.21      0.18 o
   6   0   4      149.36      140.79      0.92 o
   7   0   4        0.08        0.09      0.33 o
   8   0   4        8.14        8.22      0.33 o
  -7   1   4        1.02        1.34      0.24 o
  -6   1   4      321.58      330.66      2.79 o
  -5   1   4        9.26        7.58      0.23 o
  -4   1   4        1.63        7.83      0.25 o
  -3   1   4      876.68      836.87      5.10 o
  -2   1   4      493.41      438.54      1.90 o
  -1   1   4       22.98       15.49      0.38 o
   1   1   4      503.70      469.57      2.42 o
   2   1   4      864.90      878.84      3.80 o
   3   1   4       12.22       20.54      0.20 o
   4   1   4       65.53       62.47      0.40 o
   5   1   4      283.07      262.91      1.66 o
   6   1   4       11.96        8.95      0.30 o
   7   1   4      140.79      133.42      1.65 o
   8   1   4        3.30        3.72      0.28 o
  -7   2   4        0.01        0.33      0.20 o
  -6   2   4        6.81        6.45      0.30 o
  -5   2   4       62.22       62.64      0.56 o
  -4   2   4      297.07      312.68      2.58 o
  -3   2   4       46.89       59.25      0.57 o
  -2   2   4      370.56      374.97      1.74 o
  -1   2   4        3.54        4.38      0.09 o
   1   2   4        5.17        6.55      0.09 o
   2   2   4      195.03      192.91      0.86 o
   3   2   4        3.12        3.05      0.12 o
   4   2   4      542.91      578.47      5.72 o
   5   2   4      180.69      168.68      0.97 o
   6   2   4      703.12      753.00      3.55 o
   7   2   4        0.95        0.30      0.33 o
   8   2   4        0.00        0.01      0.21 o
  -7   3   4        0.96        1.31      0.31 o
  -6   3   4       14.11       10.83      0.43 o
  -5   3   4      147.20      145.58      0.79 o
  -4   3   4        5.45        6.57      0.32 o
  -3   3   4      597.17      580.55      3.84 o
  -2   3   4      611.41      670.18      4.06 o
  -1   3   4     3465.97     3600.12     40.26 o
   0   3   4      996.03     1000.38      4.48 o
   1   3   4        2.16        2.25      0.21 o
   2   3   4        0.96        0.58      0.05 o
   3   3   4       43.65       50.94      0.67 o
   4   3   4       11.65       14.00      0.32 o
   5   3   4       58.83       51.48      0.50 o
   6   3   4      232.71      219.16      1.19 o
   7   3   4       37.16       37.45      0.66 o
   8   3   4        1.46        1.76      0.25 o
  -7   4   4        3.51        4.46      0.34 o
  -6   4   4       63.97       69.48      0.85 o
  -5   4   4       11.99       11.51      0.26 o
  -4   4   4      186.90      199.88      1.10 o
  -3   4   4        0.44        0.86      0.16 o
  -2   4   4      326.92      332.22      3.65 o
  -1   4   4      225.53      208.34      1.70 o
   0   4   4      549.65      550.82      1.45 o
   1   4   4     2308.55     2323.67     17.14 o
   2   4   4      179.72      165.80      0.76 o
   3   4   4      126.97      135.28      1.09 o
   4   4   4      225.43      230.53      1.86 o
   5   4   4       38.51       40.45      0.53 o
   6   4   4       12.78        8.63      0.22 o
   7   4   4        0.79        0.10      0.25 o
   8   4   4       52.56       57.13      0.58 o
  -6   5   4        4.52        5.06      0.43 o
  -5   5   4       23.93       20.76      0.36 o
  -4   5   4      202.01      192.09      1.00 o
  -3   5   4        0.05        0.74      0.19 o
  -2   5   4       35.87       34.70      0.35 o
  -1   5   4     2190.82     2107.29     19.89 o
   0   5   4      311.69      351.62      2.02 o
   1   5   4     2501.02     2629.74     22.76 o
   2   5   4       88.47       98.34      0.53 o
   3   5   4      158.52      185.28      0.82 o
   4   5   4        3.38        4.74      0.20 o
   5   5   4       35.11       38.58      0.45 o
   6   5   4       37.06       51.47      0.59 o
   7   5   4        1.83        2.08      0.43 o
   8   5   4        2.13        2.80      0.19 o
  -6   6   4       18.08       23.62      0.58 o
  -5   6   4       51.09       48.83      0.52 o
  -4   6   4       33.10       43.42      0.46 o
  -3   6   4      894.09      877.48      2.00 o
  -2   6   4      400.87      387.62      1.89 o
  -1   6   4       22.75       25.95      0.29 o
   0   6   4     2592.29     2789.67     23.22 o
   1   6   4       23.28       25.33      0.26 o
   2   6   4      156.99      167.28      0.72 o
   3   6   4       44.10       45.23      0.39 o
   4   6   4      145.60      144.20      1.54 o
   5   6   4        0.11        0.82      0.12 o
   6   6   4        4.27        1.51      0.13 o
   7   6   4        1.96        4.12      0.43 o
   8   6   4        1.86        1.35      0.24 o
  -5   7   4       12.98       11.57      0.39 o
  -4   7   4       96.65       98.44      0.77 o
  -3   7   4      257.97      248.42      2.32 o
  -2   7   4      125.42      115.08      1.11 o
  -1   7   4      804.79      823.13      3.73 o
   0   7   4      652.09      638.95      1.56 o
   1   7   4      194.28      183.10      1.42 o
   2   7   4      317.82      318.91      1.64 o
   3   7   4      102.08       90.39      0.68 o
   4   7   4      150.79      141.60      0.82 o
   5   7   4       86.30       94.94      0.57 o
   6   7   4      101.23       95.44      1.51 o
   7   7   4        2.77        1.73      0.38 o
  -5   8   4        0.63        0.79      0.16 o
  -4   8   4       15.18       17.07      0.40 o
  -3   8   4      112.24      100.51      1.68 o
  -2   8   4       74.69       68.91      0.74 o
  -1   8   4       97.52      108.04      0.83 o
   0   8   4      665.75      670.42      3.11 o
   1   8   4      226.57      220.50      1.74 o
   2   8   4        0.32        0.55      0.22 o
   3   8   4       10.33       10.14      0.23 o
   4   8   4       23.83       23.34      0.33 o
   5   8   4       61.82       57.31      0.79 o
   6   8   4        4.74        5.18      0.28 o
   7   8   4       31.34       26.20      0.68 o
  -4   9   4       18.08       15.72      0.31 o
  -3   9   4       20.67       22.92      0.46 o
  -2   9   4       29.72       27.44      0.78 o
  -1   9   4       42.79       44.32      0.45 o
   0   9   4      224.87      213.10      1.14 o
   1   9   4       23.04       22.47      0.31 o
   2   9   4        2.25        4.40      0.18 o
   3   9   4      366.45      412.56      1.25 o
   4   9   4       90.63       98.48      1.22 o
   5   9   4        1.47        2.71      0.28 o
   6   9   4       35.86       37.56      0.50 o
   7   9   4        5.99        6.00      0.30 o
  -3  10   4       13.78       15.79      0.28 o
  -2  10   4        7.47        8.49      0.30 o
  -1  10   4      105.76      105.66      0.94 o
   0  10   4        0.00        0.13      0.14 o
   1  10   4        0.26        0.53      0.15 o
   2  10   4        0.26        0.65      0.15 o
   3  10   4       10.45        6.73      0.25 o
   4  10   4      258.55      265.07      1.30 o
   5  10   4       25.29       29.92      0.79 o
   6  10   4        2.39        1.15      0.16 o
  -2  11   4        0.24        0.43      0.20 o
  -1  11   4        1.51        0.71      0.18 o
   0  11   4       93.59       88.78      0.81 o
   1  11   4       84.19       78.61      0.63 o
   2  11   4        8.90        8.13      0.25 o
   3  11   4       40.48       38.41      0.39 o
   4  11   4       86.98      101.12      0.73 o
   5  11   4       51.36       48.88      0.45 o
  -1  12   4        0.26        0.69      0.16 o
   0  12   4      116.73      120.00      0.93 o
   1  12   4       33.93       39.52      0.38 o
   2  12   4        0.01        0.17      0.13 o
   3  12   4        8.32        7.78      0.20 o
   4  12   4       77.96       79.94      0.53 o
  -4 -11   5       33.30       39.31      0.51 o
  -3 -11   5        0.58        0.87      0.17 o
  -2 -11   5        0.05        0.24      0.14 o
  -1 -11   5        0.13        0.71      0.13 o
   0 -11   5       36.63       36.92      0.33 o
   1 -11   5       49.13       53.10      1.07 o
  -5 -10   5        3.58        2.88      0.23 o
  -4 -10   5       13.73       14.56      0.43 o
  -3 -10   5       13.02       13.56      0.46 o
  -2 -10   5        0.21        0.36      0.18 o
  -1 -10   5        1.07        1.11      0.17 o
   0 -10   5        9.33        9.49      0.25 o
   1 -10   5      119.74      122.27      0.73 o
   2 -10   5        0.02        0.24      0.19 o
  -5  -9   5        3.33        3.90      0.29 o
  -4  -9   5      142.82      145.68      1.25 o
  -3  -9   5        0.38        1.53      0.54 o
  -2  -9   5       63.92       61.29      0.58 o
  -1  -9   5       20.06       15.59      0.37 o
   0  -9   5       68.23       62.04      0.57 o
   1  -9   5        0.99        1.37      0.21 o
   2  -9   5        0.44        0.80      0.20 o
   3  -9   5        0.02        0.25      0.14 o
  -6  -8   5       15.00       14.88      0.39 o
  -5  -8   5      114.56      119.94      2.63 o
  -4  -8   5       11.48       12.84      0.32 o
  -3  -8   5      371.61      387.24      1.91 o
  -2  -8   5       33.61       32.26      0.44 o
  -1  -8   5       80.62       78.99      0.57 o
   0  -8   5       52.45       51.87      0.63 o
   1  -8   5       60.53       60.92      0.57 o
   2  -8   5        4.78        4.41      0.25 o
   3  -8   5       13.05       11.63      0.45 o
   4  -8   5       18.85       18.10      0.42 o
  -7  -7   5        8.60        8.63      0.41 o
  -6  -7   5       33.86       36.60      0.64 o
  -5  -7   5        9.65        8.63      0.32 o
  -4  -7   5        0.36        2.18      0.60 o
  -3  -7   5      155.79      161.53      1.00 o
  -2  -7   5       17.80       18.21      0.62 o
  -1  -7   5       50.90       51.01      0.76 o
   0  -7   5      138.49      140.75      2.65 o
   1  -7   5        4.17        4.81      0.28 o
   2  -7   5       24.34       23.90      0.38 o
   3  -7   5       75.96       72.24      0.82 o
   4  -7   5       45.07       42.22      0.71 o
   5  -7   5        8.89       14.60      0.34 o
  -7  -6   5       20.96       23.86      0.68 o
  -6  -6   5      154.54      172.34      2.01 o
  -5  -6   5       12.45       11.52      0.32 o
  -4  -6   5        0.28        1.00      0.15 o
  -3  -6   5      235.90      222.29      1.61 o
  -2  -6   5      643.89      646.51      2.82 o
  -1  -6   5       17.46       17.29      0.35 o
   0  -6   5        2.90        3.13      0.26 o
   1  -6   5      290.29      298.49      2.11 o
   2  -6   5       29.08       29.70      0.38 o
   3  -6   5        0.72        0.69      0.17 o
   4  -6   5      148.38      153.24      1.87 o
   5  -6   5       31.03       32.09      0.58 o
  -7  -5   5        8.17        5.27      0.44 o
  -6  -5   5      135.51      150.41      1.94 o
  -5  -5   5       99.03      107.15      0.72 o
  -4  -5   5        0.42        1.17      0.31 o
  -3  -5   5        5.82        3.96      0.24 o
  -2  -5   5      880.63      886.04      5.92 o
  -1  -5   5       99.71       97.44      0.60 o
   0  -5   5      436.89      445.82      3.81 o
   1  -5   5      238.93      237.61      1.28 o
   2  -5   5       10.87       11.87      0.31 o
   3  -5   5       30.97       25.74      0.48 o
   4  -5   5        0.05        0.60      0.17 o
   5  -5   5       68.81       64.76      1.26 o
   6  -5   5       20.93       20.20      0.59 o
  -7  -4   5        0.02        1.19      0.34 o
  -6  -4   5       73.43       76.40      0.86 o
  -5  -4   5        7.03        6.35      0.17 o
  -4  -4   5       16.62       10.17      0.23 o
  -3  -4   5       69.01       60.98      0.48 o
  -2  -4   5     1140.00     1114.77      7.66 o
  -1  -4   5      496.73      501.23      2.86 o
   0  -4   5      166.78      149.73      0.63 o
   1  -4   5      431.75      418.64      2.31 o
   2  -4   5       38.55       43.64      0.37 o
   3  -4   5       71.13       69.91      0.76 o
   4  -4   5       22.21       23.80      0.30 o
   5  -4   5      116.35      103.23      1.15 o
   6  -4   5       12.74       13.42      0.59 o
  -8  -3   5        0.03       -0.05      0.20 o
  -7  -3   5        9.21       13.18      0.41 o
  -6  -3   5       15.94       17.57      0.52 o
  -5  -3   5       87.91       97.71      1.19 o
  -4  -3   5       68.20       59.23      0.50 o
  -3  -3   5       90.27       84.24      0.48 o
  -2  -3   5      573.57      559.26      4.24 o
  -1  -3   5     2023.85     2085.02     11.81 o
   0  -3   5      309.95      315.89      0.76 o
   1  -3   5      147.21      158.63      0.86 o
   2  -3   5      211.22      262.80      0.82 o
   3  -3   5       98.76      107.08      0.60 o
   4  -3   5       59.49       54.68      0.71 o
   5  -3   5        4.92        3.99      0.23 o
   6  -3   5       22.59       20.45      0.75 o
   7  -3   5        2.92        4.58      0.32 o
  -8  -2   5       16.74       15.66      0.43 o
  -7  -2   5        6.16       12.69      0.48 o
  -6  -2   5       12.83       13.59      0.42 o
  -5  -2   5        7.06        7.55      0.26 o
  -4  -2   5      141.84      132.29      1.05 o
  -3  -2   5        0.12        2.05      0.49 o
  -2  -2   5     1140.89     1156.01      9.85 o
  -1  -2   5     1463.50     1459.84      7.02 o
   0  -2   5      671.51      666.56      3.58 o
   1  -2   5      913.91      919.37      3.76 o
   2  -2   5      199.67      221.74      1.73 o
   3  -2   5      677.94      729.40      1.74 o
   4  -2   5        8.94        8.66      0.27 o
   5  -2   5     1122.28     1104.97      7.88 o
   6  -2   5        0.28        0.15      0.29 o
   7  -2   5        2.37        1.50      0.31 o
  -8  -1   5        1.02        0.68      0.19 o
  -7  -1   5        7.09        3.92      0.29 o
  -6  -1   5      140.77      138.43      1.04 o
  -5  -1   5       42.87       45.01      0.44 o
  -4  -1   5        0.15        0.73      0.10 o
  -3  -1   5      926.90      872.61      3.84 o
  -2  -1   5      443.11      442.83      2.92 o
  -1  -1   5      187.35      176.57      1.26 o
   0  -1   5       72.23       76.14      0.49 o
   1  -1   5       44.16       47.45      0.43 o
   2  -1   5      215.17      221.97      1.07 o
   3  -1   5        0.98        0.24      0.14 o
   4  -1   5       15.86       14.24      0.36 o
   5  -1   5       66.69       55.78      0.45 o
   6  -1   5      186.52      208.10      1.59 o
   7  -1   5       23.24       24.92      0.72 o
  -7   0   5       34.36       42.48      0.66 o
  -6   0   5        0.35        0.65      0.19 o
  -5   0   5        0.04        0.62      0.15 o
  -4   0   5      118.28      106.28      0.54 o
  -3   0   5      118.91      110.22      0.65 o
  -2   0   5       14.83       15.01      0.16 o
  -1   0   5      473.65      396.88      1.86 o
   0   0   5       66.34       51.83      0.54 o
   1   0   5       40.39       35.12      0.36 o
   2   0   5        4.64        4.06      0.11 o
   3   0   5        1.52        0.62      0.08 o
   4   0   5      137.58      129.46      0.89 o
   5   0   5      317.02      315.59      2.01 o
   6   0   5       33.29       33.17      0.85 o
   7   0   5        1.56        6.30      0.49 o
   8   0   5       15.99       18.23      0.44 o
  -7   1   5       10.30       10.73      0.38 o
  -6   1   5        4.20        5.83      0.26 o
  -5   1   5      261.05      255.81      3.02 o
  -4   1   5        1.81        2.60      0.16 o
  -3   1   5        0.63        0.35      0.11 o
  -2   1   5       77.78       92.91      0.43 o
  -1   1   5      271.49      304.11      1.38 o
   0   1   5      613.26      593.47      3.94 o
   2   1   5       10.41        6.24      0.08 o
   3   1   5       49.89       56.40      0.40 o
   4   1   5       78.62       61.36      0.51 o
   5   1   5       35.97       38.04      0.38 o
   6   1   5     1360.02     1374.24      3.40 o
   7   1   5       15.17        8.34      0.55 o
   8   1   5        2.43        3.40      0.27 o
  -7   2   5       54.22       51.21      0.73 o
  -6   2   5        3.60        2.22      0.31 o
  -5   2   5       12.55       11.61      0.22 o
  -4   2   5       74.12       78.82      0.57 o
  -3   2   5        0.90        1.75      0.27 o
  -2   2   5        0.50        0.96      0.12 o
  -1   2   5      485.24      469.56      1.79 o
   0   2   5       19.28       28.75      0.23 o
   1   2   5     1062.60     1086.84      5.50 o
   2   2   5      328.25      307.75      1.12 o
   3   2   5      161.05      188.06      1.24 o
   4   2   5        0.49        0.33      0.10 o
   5   2   5      368.71      399.50      3.63 o
   6   2   5       40.40       34.97      0.40 o
   7   2   5        6.85        9.97      0.57 o
   8   2   5        8.01        8.01      0.37 o
  -7   3   5       17.72       16.54      0.56 o
  -6   3   5       56.69       59.38      1.43 o
  -5   3   5        4.56        3.74      0.26 o
  -4   3   5      415.19      412.22      2.59 o
  -3   3   5       55.18       59.88      0.62 o
  -2   3   5      419.74      387.67      2.07 o
  -1   3   5      725.97      678.82      2.38 o
   0   3   5      595.99      614.25      3.01 o
   1   3   5      242.33      216.44      0.87 o
   2   3   5      933.71     1034.47      4.01 o
   3   3   5       44.91       48.28      0.49 o
   4   3   5      363.23      336.21      2.19 o
   5   3   5       34.91       32.17      0.40 o
   6   3   5      460.14      410.34      1.28 o
   7   3   5       51.60       56.22      0.78 o
   8   3   5        4.03        5.19      0.33 o
  -7   4   5       64.37       66.50      0.91 o
  -6   4   5        8.13        8.80      0.37 o
  -5   4   5       23.44       28.64      0.39 o
  -4   4   5      334.25      345.75      1.81 o
  -3   4   5       23.24       33.70      0.48 o
  -2   4   5       24.66       30.62      0.53 o
  -1   4   5      308.21      357.86      1.24 o
   0   4   5     1420.94     1476.07     10.99 o
   1   4   5       33.62       35.36      0.24 o
   2   4   5       29.04       34.30      1.26 o
   3   4   5      365.05      373.93      2.08 o
   4   4   5       30.37       26.88      0.35 o
   5   4   5       13.04       11.49      0.34 o
   6   4   5       69.04       78.44      0.56 o
   7   4   5       17.93       22.63      0.54 o
   8   4   5        2.43        2.39      0.24 o
  -6   5   5        3.40        4.34      0.33 o
  -5   5   5        6.31        7.50      0.28 o
  -4   5   5       65.91       61.37      0.49 o
  -3   5   5       79.21       74.43      0.64 o
  -2   5   5      454.09      463.15      3.18 o
  -1   5   5        0.03        0.26      0.11 o
   0   5   5       50.12       74.92      0.65 o
   1   5   5        8.56       17.70      0.18 o
   2   5   5       20.57       25.27      0.38 o
   3   5   5      187.88      200.97      0.85 o
   4   5   5       23.52       27.23      0.39 o
   5   5   5        7.91        7.82      0.22 o
   6   5   5        2.28        5.19      0.18 o
   7   5   5       63.13       57.90      0.81 o
   8   5   5        0.37        0.36      0.15 o
  -6   6   5       12.97       15.22      0.47 o
  -5   6   5        1.33        1.83      0.21 o
  -4   6   5        4.80        3.79      0.18 o
  -3   6   5      933.68      986.38      6.18 o
  -2   6   5      383.18      377.88      1.71 o
  -1   6   5     1892.51     1973.27     15.01 o
   0   6   5      419.16      453.56      1.50 o
   1   6   5     1044.68     1091.43      4.30 o
   2   6   5       10.78        9.33      0.14 o
   3   6   5        9.55        9.32      1.75 o
   4   6   5      417.63      413.83      2.88 o
   5   6   5        3.93        4.25      0.18 o
   6   6   5        0.00        1.14      0.13 o
   7   6   5       31.76       31.73      0.88 o
   8   6   5       10.91        8.41      0.35 o
  -5   7   5        0.19        0.02      0.28 o
  -4   7   5       67.10       69.00      0.65 o
  -3   7   5      113.92      108.39      1.09 o
  -2   7   5      410.25      393.77      1.89 o
  -1   7   5        0.63        1.85      0.20 o
   0   7   5      476.03      481.92      1.43 o
   1   7   5        2.14        0.83      0.15 o
   2   7   5      156.94      152.33      0.63 o
   3   7   5      253.15      256.70      1.18 o
   4   7   5      207.98      217.77      1.46 o
   5   7   5       53.86       56.66      0.45 o
   6   7   5        7.93        3.81      0.25 o
   7   7   5        6.11        5.47      0.46 o
  -5   8   5        0.02        0.08      0.15 o
  -4   8   5        4.42        4.63      0.23 o
  -3   8   5       16.97       14.12      0.50 o
  -2   8   5      159.41      156.35      1.81 o
  -1   8   5       53.62       52.67      0.45 o
   0   8   5      737.96      743.45      2.54 o
   1   8   5       22.78       24.28      0.38 o
   2   8   5       45.62       46.44      0.64 o
   3   8   5       53.14       50.14      0.58 o
   4   8   5        9.31       10.41      0.23 o
   5   8   5        3.52        6.05      0.20 o
   6   8   5       40.88       46.48      0.61 o
   7   8   5       45.87       50.25      0.90 o
  -4   9   5        1.51        2.18      0.17 o
  -3   9   5        0.40        0.63      0.22 o
  -2   9   5       88.69       79.32      0.87 o
  -1   9   5        2.99        1.75      0.20 o
   0   9   5        8.94       10.36      0.43 o
   1   9   5       95.31       87.90      0.60 o
   2   9   5       25.34       27.55      0.34 o
   3   9   5        7.49        7.22      0.24 o
   4   9   5      245.38      270.11      1.62 o
   5   9   5       97.46       96.36      1.43 o
   6   9   5        2.87        4.42      0.24 o
   7   9   5        0.96        0.58      0.19 o
  -3  10   5        0.64        0.31      0.14 o
  -2  10   5       11.79       16.87      0.50 o
  -1  10   5        4.90        8.18      0.33 o
   0  10   5        8.55        7.64      0.29 o
   1  10   5      145.49      152.09      1.85 o
   2  10   5        2.20        1.32      0.14 o
   3  10   5       61.48       59.60      0.77 o
   4  10   5       39.58       38.69      0.48 o
   5  10   5        3.30        0.75      0.18 o
   6  10   5        0.59        0.44      0.12 o
  -2  11   5        0.49        1.11      0.21 o
  -1  11   5       34.77       29.83      0.45 o
   0  11   5      101.37       95.64      0.72 o
   1  11   5       49.43       42.95      0.47 o
   2  11   5       32.71       32.18      0.37 o
   3  11   5        2.69        2.95      0.21 o
   4  11   5        2.49        1.25      0.18 o
   5  11   5        2.36        4.32      0.19 o
  -1  12   5        2.17        2.24      0.19 o
   0  12   5       14.87       15.47      0.41 o
   1  12   5       56.70       55.97      0.39 o
   2  12   5        0.09        0.15      0.12 o
   3  12   5       10.33       11.48      0.26 o
   4  12   5        4.14        3.45      0.17 o
  -3 -11   6        1.94        2.77      0.17 o
  -2 -11   6        1.10        1.18      0.14 o
  -1 -11   6       11.64        9.53      0.34 o
   0 -11   6        3.13        4.05      0.16 o
  -5 -10   6        0.14        0.01      0.13 o
  -4 -10   6        3.69        5.04      0.23 o
  -3 -10   6        2.98        4.85      0.18 o
  -2 -10   6       14.39       11.29      0.29 o
  -1 -10   6      130.73      135.95      0.74 o
   0 -10   6        6.30        6.73      0.22 o
   1 -10   6        6.41        6.89      0.23 o
   2 -10   6       36.89       38.53      0.53 o
  -5  -9   6       25.34       30.54      0.54 o
  -4  -9   6       28.00       24.65      0.58 o
  -3  -9   6        4.33        4.80      0.25 o
  -2  -9   6       64.93       65.25      0.57 o
  -1  -9   6      119.95      114.52      0.75 o
   0  -9   6       28.23       26.47      0.39 o
   1  -9   6       13.22       14.61      0.34 o
   2  -9   6       38.87       37.34      0.43 o
   3  -9   6        1.28        1.59      0.16 o
  -6  -8   6        0.75        1.42      0.28 o
  -5  -8   6       17.47       15.26      0.37 o
  -4  -8   6        0.00        0.02      0.19 o
  -3  -8   6      203.19      218.23      0.97 o
  -2  -8   6       38.80       38.47      0.47 o
  -1  -8   6        0.52        0.59      0.17 o
   0  -8   6       44.12       40.63      0.43 o
   1  -8   6        0.12        0.27      0.17 o
   2  -8   6      156.41      157.10      0.95 o
   3  -8   6       25.19       26.59      1.92 o
   4  -8   6        0.06        0.30      0.15 o
  -7  -7   6        0.32        0.03      0.22 o
  -6  -7   6        0.34        1.07      0.34 o
  -5  -7   6      131.64      128.17      1.23 o
  -4  -7   6       43.84       45.84      0.51 o
  -3  -7   6      232.73      237.12      1.40 o
  -2  -7   6      147.09      142.86      1.06 o
  -1  -7   6       28.60       29.17      0.40 o
   0  -7   6        1.17        1.93      0.15 o
   1  -7   6       89.13       88.84      0.67 o
   2  -7   6       24.80       25.94      0.39 o
   3  -7   6       60.17       60.39      0.85 o
   4  -7   6        8.14        6.63      0.36 o
   5  -7   6       44.21       42.24      0.73 o
  -7  -6   6        4.04        6.57      0.40 o
  -6  -6   6        0.75        0.39      0.38 o
  -5  -6   6       13.10       11.59      0.28 o
  -4  -6   6      739.13      753.06      2.88 o
  -3  -6   6       99.95       89.78      1.13 o
  -2  -6   6      453.24      449.05      2.36 o
  -1  -6   6       39.42       46.36      0.78 o
   0  -6   6       45.80       39.55      0.50 o
   1  -6   6       67.57       62.30      1.01 o
   2  -6   6      125.78      128.53      0.79 o
   3  -6   6        7.16        7.73      0.28 o
   4  -6   6       39.35       33.79      0.68 o
   5  -6   6       34.41       33.07      0.80 o
  -7  -5   6       24.10       28.46      0.75 o
  -6  -5   6        2.74        3.30      0.48 o
  -5  -5   6        6.78        5.03      0.19 o
  -4  -5   6      120.22      124.00      0.87 o
  -3  -5   6       52.17       51.65      0.65 o
  -2  -5   6       85.12       82.53      0.83 o
  -1  -5   6      753.03      763.04      1.87 o
   0  -5   6        0.46        0.49      0.12 o
   1  -5   6      252.18      268.30      1.47 o
   2  -5   6       36.33       29.00      0.67 o
   3  -5   6        0.21        0.62      0.18 o
   4  -5   6        6.76        8.29      0.33 o
   5  -5   6        0.16        1.03      0.40 o
   6  -5   6        8.95       13.87      0.48 o
  -7  -4   6        8.42        7.25      0.61 o
  -6  -4   6       22.67       24.36      2.43 o
  -5  -4   6       18.26       13.45      0.22 o
  -4  -4   6       97.80       96.19      0.89 o
  -3  -4   6        0.65        0.28      0.14 o
  -2  -4   6     1340.16     1368.96      7.81 o
  -1  -4   6     1030.60     1056.73      4.94 o
   0  -4   6      551.95      565.65      4.06 o
   1  -4   6       23.33       21.82      0.30 o
   2  -4   6      303.39      306.96      0.98 o
   3  -4   6       79.62       83.01      0.59 o
   4  -4   6       26.60       23.51      0.38 o
   5  -4   6       91.47       86.51      1.48 o
   6  -4   6        0.19        0.31      0.31 o
  -7  -3   6        7.21        6.89      0.39 o
  -6  -3   6      151.23      146.25      2.71 o
  -5  -3   6      135.59      142.15      1.33 o
  -4  -3   6      477.11      513.53      1.99 o
  -3  -3   6       27.06       29.49      0.35 o
  -2  -3   6      907.03      940.92      5.66 o
   0  -3   6      270.02      259.67      1.79 o
   1  -3   6        0.02        0.24      0.09 o
   2  -3   6      683.64      693.88      5.02 o
   3  -3   6      233.68      218.14      1.19 o
   4  -3   6        2.53        2.25      0.14 o
   5  -3   6        0.99        0.24      0.16 o
   6  -3   6        3.55        5.75      0.50 o
   7  -3   6       10.33       11.69      0.41 o
  -7  -2   6        9.76       12.29      0.43 o
  -6  -2   6       23.03       26.53      0.74 o
  -5  -2   6      291.86      290.81      2.60 o
  -4  -2   6       43.27       47.22      0.60 o
  -3  -2   6        5.24        2.69      0.16 o
  -2  -2   6     2417.79     2611.92     17.29 o
  -1  -2   6        7.85        7.74      0.19 o
   0  -2   6      304.03      275.33      1.48 o
   1  -2   6      394.23      367.49      1.72 o
   2  -2   6       70.44       74.44      0.71 o
   3  -2   6      900.09      896.75      5.39 o
   4  -2   6        0.21        1.02      0.23 o
   5  -2   6       61.17       55.33      0.48 o
   6  -2   6        0.32        0.75      0.42 o
   7  -2   6        3.55        5.85      0.39 o
  -7  -1   6       13.40       16.43      0.49 o
  -6  -1   6        1.59        1.56      0.18 o
  -5  -1   6        1.85        1.10      0.13 o
  -4  -1   6       13.39       15.24      0.23 o
  -3  -1   6       61.91       49.10      0.72 o
  -2  -1   6      267.00      275.92      2.14 o
  -1  -1   6     1501.76     1534.25     14.55 o
   0  -1   6     2497.67     2627.07     35.78 o
   1  -1   6       60.49       57.40      0.54 o
   2  -1   6      144.09      145.70      1.01 o
   3  -1   6      747.64      773.20      4.15 o
   4  -1   6      240.87      252.13      1.13 o
   5  -1   6      247.75      246.13      1.05 o
   6  -1   6        9.56       10.55      0.45 o
   7  -1   6        1.20        1.01      0.34 o
  -7   0   6        1.35        2.51      0.27 o
  -6   0   6      106.58      107.57      1.21 o
  -5   0   6      165.67      163.18      1.02 o
  -4   0   6       11.48       17.83      0.24 o
  -3   0   6       16.08        9.18      0.16 o
  -2   0   6     1084.69     1099.09      7.18 o
  -1   0   6      166.88      161.35      0.87 o
   0   0   6      544.28      543.73      3.38 o
   1   0   6      989.08      977.91      5.05 o
   2   0   6      819.93      820.58      4.45 o
   3   0   6     1679.12     1730.36      9.49 o
   4   0   6       20.40       18.76      0.25 o
   5   0   6       26.91       23.19      0.34 o
   6   0   6       18.31       26.71      0.51 o
   7   0   6        0.49        0.43      0.34 o
  -7   1   6       18.86       12.02      0.38 o
  -6   1   6      174.94      169.78      1.42 o
  -5   1   6      214.31      207.38      1.53 o
  -4   1   6       72.05       71.78      0.49 o
  -3   1   6       25.49       25.44      0.27 o
  -2   1   6      875.93      847.83      6.02 o
  -1   1   6        2.38        3.72      0.43 o
   0   1   6      268.55      231.93      0.99 o
   1   1   6     2040.60     2080.85     18.43 o
   2   1   6      342.71      355.01      2.11 o
   3   1   6      361.41      401.22      2.03 o
   4   1   6       28.88       19.80      0.24 o
   5   1   6       83.99       73.95      1.01 o
   6   1   6        0.54        0.93      0.21 o
   7   1   6        9.98        8.30      0.54 o
   8   1   6        0.48        0.29      0.19 o
  -7   2   6        5.70        6.64      0.30 o
  -6   2   6       86.03       91.42      1.07 o
  -5   2   6      110.63      113.82      0.67 o
  -4   2   6      105.33      105.04      0.79 o
  -3   2   6      476.75      439.16      2.28 o
  -2   2   6       46.05       54.03      0.32 o
  -1   2   6     1124.50     1034.98      5.66 o
   0   2   6       22.12       25.41      0.22 o
   1   2   6      602.11      538.34      2.51 o
   2   2   6     1133.99     1238.69      8.29 o
   3   2   6       13.42       13.45      0.22 o
   4   2   6      880.60      977.38      3.85 o
   5   2   6      142.14      111.46      0.89 o
   6   2   6      134.23      140.40      1.80 o
   7   2   6       17.46       20.57      0.73 o
   8   2   6        0.09        0.01      0.22 o
  -7   3   6        0.00       -0.10      0.16 o
  -6   3   6      114.69      121.09      1.59 o
  -5   3   6       33.88       34.74      0.80 o
  -4   3   6       79.18       79.39      0.76 o
  -3   3   6       36.90       39.62      0.41 o
  -2   3   6      399.30      394.93      1.51 o
  -1   3   6     2038.74     2129.87     21.04 o
   0   3   6      123.65      116.13      0.82 o
   1   3   6       81.40       65.36      0.56 o
   2   3   6      113.16      116.37      0.59 o
   3   3   6      163.01      194.91      0.96 o
   4   3   6       62.80       55.59      0.85 o
   5   3   6      316.37      290.35      1.00 o
   6   3   6       31.68       24.15      0.38 o
   7   3   6       18.33       12.85      0.43 o
   8   3   6        4.55        7.32      0.36 o
  -6   4   6        0.08        0.17      0.23 o
  -5   4   6      201.33      203.27      1.31 o
  -4   4   6      144.87      135.62      0.80 o
  -3   4   6       13.26       13.80      0.29 o
  -2   4   6      101.63       96.76      0.90 o
  -1   4   6      573.53      608.29      2.85 o
   0   4   6        0.74        3.03      0.22 o
   1   4   6     1043.82     1019.82      5.24 o
   2   4   6       97.00      101.25      0.41 o
   3   4   6      163.05      164.51      0.86 o
   4   4   6      598.54      560.22      1.60 o
   5   4   6      356.69      344.56      1.08 o
   6   4   6       23.02       15.80      0.29 o
   7   4   6        0.47        0.05      0.24 o
   8   4   6        0.95        2.35      0.18 o
  -6   5   6        0.19        0.83      0.20 o
  -5   5   6       51.35       46.55      0.58 o
  -4   5   6       87.54       97.07      0.77 o
  -3   5   6      103.07      108.78      0.77 o
  -2   5   6       90.68       98.53      0.59 o
  -1   5   6      108.18       96.51      1.80 o
   0   5   6        0.28        1.09      0.40 o
   1   5   6       77.70       63.76      0.60 o
   2   5   6      620.05      664.97      2.07 o
   3   5   6      182.94      180.24      0.83 o
   4   5   6       24.83       25.22      0.41 o
   5   5   6        7.06        6.04      0.26 o
   6   5   6       59.65       65.01      0.79 o
   7   5   6        1.24        2.33      0.30 o
   8   5   6        1.96        1.91      0.17 o
  -6   6   6       28.49       30.54      0.60 o
  -5   6   6        9.08       10.79      0.28 o
  -4   6   6       11.32        7.57      0.22 o
  -3   6   6        2.85        4.58      0.18 o
  -2   6   6      112.61      117.53      0.92 o
  -1   6   6      981.16      945.90      5.25 o
   0   6   6      223.94      207.24      1.34 o
   1   6   6      174.96      173.29      0.72 o
   2   6   6        1.93        1.36      0.10 o
   3   6   6      186.06      184.19      1.34 o
   4   6   6      258.27      253.65      1.45 o
   5   6   6      109.80      111.62      0.60 o
   6   6   6        4.91        2.38      0.22 o
   7   6   6        3.40        2.46      0.28 o
  -5   7   6        0.93        1.38      0.20 o
  -4   7   6        0.70        0.83      0.19 o
  -3   7   6      117.52      112.88      0.91 o
  -2   7   6       19.83       18.42      0.31 o
  -1   7   6      215.86      203.36      1.29 o
   0   7   6      609.53      637.88      2.01 o
   1   7   6        5.33        5.12      0.34 o
   2   7   6       30.54       24.35      0.28 o
   3   7   6        4.28        4.44      0.17 o
   4   7   6       66.10       67.17      0.40 o
   5   7   6       76.22       74.49      0.69 o
   6   7   6       94.80      109.93      1.50 o
   7   7   6        0.34        1.69      0.35 o
  -5   8   6        8.25       10.01      0.41 o
  -4   8   6        0.96        0.69      0.17 o
  -3   8   6        0.80        1.53      0.21 o
  -2   8   6      351.46      334.81      2.76 o
  -1   8   6      707.43      702.50      2.18 o
   0   8   6       99.76      100.20      0.95 o
   1   8   6      127.12      116.02      0.77 o
   2   8   6      576.16      595.13      1.70 o
   3   8   6        0.00        0.38      0.14 o
   4   8   6       86.19       88.76      0.57 o
   5   8   6       40.65       45.16      0.70 o
   6   8   6       15.94       11.88      0.37 o
   7   8   6       11.62        9.61      0.45 o
  -4   9   6       32.25       29.29      0.43 o
  -3   9   6       54.07       54.95      0.79 o
  -2   9   6      203.22      194.05      1.93 o
  -1   9   6      339.79      349.38      2.07 o
   0   9   6       17.81       16.05      0.61 o
   1   9   6       81.48       80.63      0.63 o
   2   9   6        1.67        1.25      0.17 o
   3   9   6       16.97       22.53      0.32 o
   4   9   6       51.08       49.77      0.49 o
   5   9   6        1.60        2.67      0.26 o
   6   9   6       52.63       46.35      0.53 o
   7   9   6        5.08        6.79      0.31 o
  -3  10   6       52.14       49.48      0.61 o
  -2  10   6        0.48        0.09      0.21 o
  -1  10   6       39.58       34.35      0.48 o
   0  10   6       98.13       94.94      0.79 o
   1  10   6        1.32        4.42      0.22 o
   2  10   6        7.73        7.51      0.20 o
   3  10   6      179.11      172.38      1.07 o
   4  10   6        7.35        3.63      0.22 o
   5  10   6        1.45        1.13      0.18 o
   6  10   6        2.02        2.75      0.16 o
  -2  11   6        8.65        9.17      0.30 o
  -1  11   6        3.94        3.43      0.30 o
   0  11   6       77.39       75.95      0.64 o
   1  11   6      275.51      255.28      1.33 o
   2  11   6       11.97       10.39      0.24 o
   3  11   6        0.48        0.38      0.19 o
   4  11   6      258.02      263.84      2.96 o
   5  11   6       10.33       12.98      0.26 o
   0  12   6       80.50       80.31      0.70 o
   1  12   6      105.69      110.14      0.82 o
   2  12   6       10.10        9.39      0.21 o
   3  12   6        0.01        0.25      0.14 o
   4  12   6        1.26        1.51      0.14 o
  -3 -11   7        0.40        0.61      0.16 o
  -2 -11   7        4.74        3.31      0.14 o
  -1 -11   7        5.43        5.30      0.25 o
   0 -11   7       33.32       32.56      0.61 o
  -4 -10   7       13.61       12.68      0.28 o
  -3 -10   7       16.77       14.93      0.25 o
  -2 -10   7        8.34        7.99      0.25 o
  -1 -10   7        6.71        6.79      0.24 o
   0 -10   7       22.16       24.46      0.36 o
   1 -10   7       74.06       72.25      0.71 o
   2 -10   7       11.56       10.76      0.41 o
  -5  -9   7        1.74        2.72      0.23 o
  -4  -9   7        1.60        2.43      0.22 o
  -3  -9   7       46.22       44.17      0.45 o
  -2  -9   7       58.37       57.64      0.53 o
  -1  -9   7        0.08        0.22      0.20 o
   0  -9   7      135.18      139.87      0.90 o
   1  -9   7       34.58       34.85      0.46 o
   2  -9   7       84.17       86.56      0.59 o
   3  -9   7       66.50       69.24      0.62 o
  -6  -8   7        0.29        0.03      0.22 o
  -5  -8   7       10.58       10.96      0.38 o
  -4  -8   7       79.79       82.59      0.80 o
  -3  -8   7       20.29       20.40      0.41 o
  -2  -8   7        7.68        8.05      0.32 o
  -1  -8   7        0.83        1.36      0.18 o
   0  -8   7        7.99        8.17      0.34 o
   1  -8   7       32.22       31.05      0.42 o
   2  -8   7       52.57       52.75      0.86 o
   3  -8   7        6.75        5.54      0.21 o
   4  -8   7        1.47        1.96      0.15 o
  -6  -7   7       14.49       14.93      0.58 o
  -5  -7   7        0.40        1.00      0.38 o
  -4  -7   7       13.92       14.08      0.29 o
  -3  -7   7       39.45       38.37      1.01 o
  -2  -7   7       23.59       22.93      0.41 o
  -1  -7   7       20.08       19.97      0.31 o
   0  -7   7       26.55       25.77      0.36 o
   1  -7   7       25.48       24.33      0.36 o
   2  -7   7       15.56       12.57      0.30 o
   3  -7   7       68.00       68.93      0.74 o
   4  -7   7       79.98       81.37      1.97 o
  -7  -6   7       11.43       16.44      0.54 o
  -6  -6   7        1.10        1.57      0.39 o
  -5  -6   7       16.61       15.46      0.34 o
  -4  -6   7      687.43      704.54      2.18 o
  -3  -6   7        1.98        2.10      0.23 o
  -2  -6   7      541.27      544.32      2.97 o
  -1  -6   7       19.85       19.03      0.37 o
   0  -6   7      100.45      107.02      0.97 o
   1  -6   7       65.91       68.75      0.57 o
   2  -6   7        0.47        0.50      0.17 o
   3  -6   7        2.55        2.55      0.22 o
   4  -6   7        7.66        5.16      0.26 o
   5  -6   7        0.26        0.74      0.30 o
  -7  -5   7       10.99        7.64      0.31 o
  -6  -5   7        1.77        1.53      0.21 o
  -5  -5   7       52.86       51.77      0.72 o
  -4  -5   7      160.46      156.90      1.45 o
  -3  -5   7      363.56      361.99      1.83 o
  -2  -5   7     1275.56     1285.66      2.84 o
  -1  -5   7      288.92      306.37      2.00 o
   0  -5   7        0.90        2.95      0.16 o
   1  -5   7      153.15      149.51      1.25 o
   2  -5   7       24.19       29.08      0.89 o
   3  -5   7       12.23       14.61      0.36 o
   4  -5   7        0.07        0.13      0.20 o
   5  -5   7       68.65       64.11      1.18 o
   6  -5   7        0.00        0.18      0.21 o
  -7  -4   7        2.85        3.72      0.27 o
  -6  -4   7        4.71        4.71      0.46 o
  -5  -4   7      729.40      729.52      1.98 o
  -4  -4   7      141.12      130.21      1.44 o
  -3  -4   7        4.88        4.74      0.22 o
  -2  -4   7       20.23       31.16      0.39 o
  -1  -4   7       61.67       56.75      0.77 o
   0  -4   7        0.00        0.96      0.13 o
   1  -4   7       59.71       53.48      0.43 o
   2  -4   7      107.41      117.11      0.57 o
   3  -4   7        3.20        4.93      0.79 o
   4  -4   7       86.22       93.80      1.26 o
   5  -4   7        2.21        2.16      0.36 o
   6  -4   7        5.57        3.38      0.37 o
  -7  -3   7        0.79        1.24      0.23 o
  -6  -3   7        0.03        0.46      0.28 o
  -5  -3   7      137.27      122.99      0.85 o
  -4  -3   7       33.30       32.74      0.47 o
  -3  -3   7       99.53      103.67      0.89 o
  -2  -3   7      397.24      369.07      1.23 o
  -1  -3   7      335.47      356.41      1.51 o
   0  -3   7        0.72        1.04      0.20 o
   1  -3   7        2.61        5.57      0.14 o
   2  -3   7       96.25      114.51      0.62 o
   3  -3   7        6.15        9.17      0.25 o
   4  -3   7       12.21       11.15      0.26 o
   5  -3   7       50.26       49.38      0.57 o
   6  -3   7        1.29        0.47      0.35 o
   7  -3   7        6.77        5.40      0.30 o
  -7  -2   7        3.13        4.25      0.27 o
  -6  -2   7        0.13        0.44      0.20 o
  -5  -2   7      705.99      706.43      3.75 o
  -4  -2   7        8.72       13.99      0.27 o
  -3  -2   7      314.26      294.11      2.16 o
  -2  -2   7     1346.44     1446.16      4.13 o
  -1  -2   7     2628.09     2868.18     33.02 o
   0  -2   7       31.27       40.29      0.37 o
   1  -2   7      291.10      292.42      1.72 o
   2  -2   7      526.45      558.36      2.29 o
   3  -2   7      316.54      312.65      2.41 o
   4  -2   7       12.18       10.70      0.28 o
   5  -2   7      510.03      538.78      2.07 o
   6  -2   7       47.39       32.91      0.93 o
   7  -2   7       12.05       11.95      0.47 o
  -7  -1   7        0.35        0.74      0.33 o
  -6  -1   7        0.31        0.63      0.16 o
  -5  -1   7       52.24       48.17      0.48 o
  -4  -1   7       65.85       87.29      0.67 o
  -3  -1   7       39.04       29.77      0.43 o
  -2  -1   7      305.76      325.77      1.19 o
  -1  -1   7     4136.57     4330.43     47.29 o
   0  -1   7      313.91      266.90      1.20 o
   1  -1   7      219.51      241.52      1.19 o
   2  -1   7      595.98      656.32      3.78 o
   3  -1   7        5.64        6.15      0.27 o
   4  -1   7       40.53       53.89      0.56 o
   5  -1   7      417.48      431.19      2.77 o
   6  -1   7      257.39      238.76      1.69 o
   7  -1   7        3.65        3.80      0.38 o
  -7   0   7       22.22       19.80      0.50 o
  -6   0   7        7.30        7.94      0.32 o
  -5   0   7      133.36      132.38      0.73 o
  -4   0   7        4.47        3.53      0.17 o
  -3   0   7      245.64      242.43      1.19 o
  -2   0   7        2.57        3.26      0.16 o
  -1   0   7      547.64      528.56      3.50 o
   0   0   7      971.26      982.83      4.20 o
   1   0   7      398.59      424.88      1.94 o
   2   0   7       48.79       47.10      0.34 o
   3   0   7      397.68      392.48      1.67 o
   4   0   7      248.76      241.37      1.32 o
   5   0   7      246.82      258.43      1.35 o
   6   0   7        0.21        1.94      0.21 o
   7   0   7       35.83       38.31      0.89 o
  -7   1   7        7.81        6.50      0.31 o
  -6   1   7        7.93        8.46      0.44 o
  -5   1   7       37.09       34.95      0.53 o
  -4   1   7       77.21       74.78      0.86 o
  -3   1   7        4.38        7.18      0.16 o
  -2   1   7       11.52        8.83      0.17 o
  -1   1   7      498.10      482.35      2.68 o
   0   1   7      267.06      215.01      1.68 o
   1   1   7     1744.43     1822.56      4.67 o
   2   1   7      141.60      113.98      1.25 o
   3   1   7     1043.05     1179.02      3.70 o
   4   1   7      346.45      345.42      1.41 o
   5   1   7      226.33      209.48      2.03 o
   6   1   7        3.00        1.03      0.20 o
   7   1   7        0.05        0.77      0.36 o
  -7   2   7        0.16        0.10      0.18 o
  -6   2   7       53.78       54.11      0.84 o
  -5   2   7        7.19        9.05      0.23 o
  -4   2   7       25.46       23.03      0.67 o
  -3   2   7       89.12       91.55      1.05 o
  -2   2   7       11.11       10.79      0.15 o
  -1   2   7      508.25      528.09      2.94 o
   0   2   7      651.80      620.76      2.00 o
   1   2   7      301.90      298.18      1.29 o
   2   2   7     3593.90     3753.56     25.77 o
   3   2   7       94.82      129.75      0.59 o
   4   2   7       35.93       34.92      0.33 o
   5   2   7     1036.81     1057.96      8.93 o
   6   2   7      166.73      149.17      1.00 o
   7   2   7        8.58        8.06      0.54 o
   8   2   7        0.61        0.31      0.21 o
  -7   3   7        9.22       12.25      0.30 o
  -6   3   7        9.37        9.54      0.42 o
  -5   3   7       86.07       78.44      0.54 o
  -4   3   7       89.53       99.93      1.34 o
  -3   3   7      249.35      252.59      1.02 o
  -2   3   7      372.58      363.89      1.57 o
  -1   3   7      681.67      717.57      3.22 o
   0   3   7      170.10      170.88      0.85 o
   1   3   7      105.09       99.23      0.60 o
   2   3   7        7.99        7.00      0.33 o
   3   3   7      203.07      227.92      1.07 o
   4   3   7      154.36      147.56      0.87 o
   5   3   7      172.28      142.17      0.99 o
   6   3   7       41.61       54.56      0.56 o
   7   3   7       83.23       75.85      0.88 o
   8   3   7        2.45        1.68      0.25 o
  -6   4   7       27.69       35.31      0.62 o
  -5   4   7       58.27       55.94      0.50 o
  -4   4   7        8.11       10.45      0.22 o
  -3   4   7      385.90      370.57      4.04 o
  -2   4   7       13.07       21.22      0.53 o
  -1   4   7        3.73        2.63      0.12 o
   0   4   7      755.11      769.34      5.24 o
   1   4   7      386.23      408.86      1.89 o
   2   4   7      207.73      239.93      1.44 o
   3   4   7       18.51       13.02      0.21 o
   4   4   7      155.76      157.08      0.93 o
   5   4   7      223.23      211.30      0.78 o
   6   4   7      120.63      119.46      0.84 o
   7   4   7       16.77       12.31      0.43 o
   8   4   7        9.41        5.68      0.32 o
  -6   5   7       17.34       18.66      0.41 o
  -5   5   7        5.09        5.64      0.26 o
  -4   5   7      304.53      318.07      1.68 o
  -3   5   7        3.52        3.98      0.17 o
  -2   5   7       34.59       37.21      0.40 o
  -1   5   7       14.51       14.89      0.23 o
   0   5   7        0.28        2.56      0.58 o
   1   5   7      502.94      470.87      1.70 o
   2   5   7        5.44        5.60      0.13 o
   3   5   7      126.74      128.42      2.00 o
   4   5   7      146.15      151.76      0.93 o
   5   5   7      211.13      229.56      1.07 o
   6   5   7       68.95       64.59      0.57 o
   7   5   7       11.30       11.90      0.42 o
   8   5   7       36.94       35.62      0.43 o
  -6   6   7       17.53       15.11      0.43 o
  -5   6   7        3.11        3.25      0.21 o
  -4   6   7      146.97      152.26      1.04 o
  -3   6   7      170.20      179.24      1.41 o
  -2   6   7      263.09      272.44      2.54 o
  -1   6   7       32.06       32.73      0.61 o
   0   6   7        1.08        5.34      1.07 o
   1   6   7     2056.15     2122.37     15.48 o
   2   6   7       40.32       43.91      0.37 o
   3   6   7       15.94       12.49      0.26 o
   4   6   7      858.56      865.17      5.34 o
   5   6   7       30.09       29.41      0.33 o
   6   6   7        0.07        0.29      0.20 o
   7   6   7        0.51        0.74      0.25 o
  -5   7   7       27.26       28.62      0.47 o
  -4   7   7        6.17        6.33      0.29 o
  -3   7   7      119.29      112.54      0.88 o
  -2   7   7       85.87       75.99      0.50 o
  -1   7   7       87.83       84.93      0.69 o
   0   7   7       12.86       12.96      0.75 o
   1   7   7        0.35        1.35      0.30 o
   2   7   7        8.46        6.37      0.18 o
   3   7   7        8.59        8.26      0.27 o
   4   7   7       31.15       30.33      0.31 o
   5   7   7        0.46        0.94      0.15 o
   6   7   7        8.95        6.03      0.32 o
   7   7   7        3.55        5.32      0.43 o
  -4   8   7        0.10        0.16      0.17 o
  -3   8   7       35.98       36.46      0.49 o
  -2   8   7      194.42      199.04      1.77 o
  -1   8   7      160.24      152.31      0.91 o
   0   8   7      124.24      123.36      1.08 o
   1   8   7      174.59      173.03      1.25 o
   2   8   7      101.03      108.01      0.54 o
   3   8   7       58.90       63.37      0.46 o
   4   8   7       44.16       44.39      0.43 o
   5   8   7       15.94       17.13      0.40 o
   6   8   7       33.50       23.63      0.46 o
   7   8   7        2.14        2.02      0.29 o
  -4   9   7        2.34        3.45      0.22 o
  -3   9   7       70.91       72.50      0.68 o
  -2   9   7        0.13        0.18      0.24 o
  -1   9   7      121.36      113.32      0.74 o
   0   9   7      153.74      137.96      0.87 o
   1   9   7      320.52      313.51      1.28 o
   2   9   7       25.34       20.73      0.31 o
   3   9   7      251.73      244.22      1.31 o
   4   9   7       30.11       30.27      0.40 o
   5   9   7        0.63        1.20      0.22 o
   6   9   7        0.94        2.19      0.23 o
  -3  10   7       75.90       78.36      1.76 o
  -2  10   7      100.89       95.82      1.13 o
  -1  10   7       90.88       89.35      1.18 o
   0  10   7       68.94       68.80      0.68 o
   1  10   7       55.41       51.95      0.58 o
   2  10   7       90.28       84.77      1.01 o
   3  10   7       64.41       69.23      0.62 o
   4  10   7       26.21       26.30      0.39 o
   5  10   7       17.79       17.29      0.34 o
   6  10   7       12.63       17.71      0.37 o
  -2  11   7        0.03        0.00      0.14 o
  -1  11   7        0.02        0.35      0.17 o
   0  11   7        8.98        7.74      0.26 o
   1  11   7       12.80       11.51      0.24 o
   2  11   7        7.63        6.96      0.23 o
   3  11   7        1.88        2.17      0.18 o
   4  11   7       51.33       50.64      0.67 o
   5  11   7       39.58       38.72      0.39 o
   0  12   7       27.12       17.83      0.33 o
   1  12   7        1.83        2.65      0.15 o
   2  12   7        7.82        6.63      0.19 o
   3  12   7        7.11        6.67      0.18 o
   4  12   7        3.47        3.99      0.16 o
  -4 -10   8       14.06       13.95      0.47 o
  -3 -10   8        9.21        8.13      0.21 o
  -2 -10   8        8.58        7.61      0.22 o
  -1 -10   8        0.19        0.10      0.18 o
   0 -10   8       56.34       58.58      0.58 o
   1 -10   8       15.42       13.96      0.41 o
  -5  -9   8        0.34        0.26      0.18 o
  -4  -9   8       18.50       17.49      0.31 o
  -3  -9   8        2.28        2.31      0.25 o
  -2  -9   8       25.49       25.96      0.36 o
  -1  -9   8       81.49       79.22      0.81 o
   0  -9   8       91.39       95.35      0.86 o
   1  -9   8        9.35       12.42      0.34 o
   2  -9   8       98.96      100.51      0.73 o
  -6  -8   8       26.37       26.23      1.15 o
  -5  -8   8        0.31        0.37      0.19 o
  -4  -8   8       26.58       24.15      0.50 o
  -3  -8   8       12.60       12.00      0.38 o
  -2  -8   8        0.47        0.89      0.16 o
  -1  -8   8        1.15        1.14      0.15 o
   0  -8   8      174.57      178.30      1.24 o
   1  -8   8      110.50      111.99      0.73 o
   2  -8   8      106.47      108.42      0.83 o
   3  -8   8      236.74      237.04      2.38 o
  -6  -7   8       13.53       13.38      0.52 o
  -5  -7   8       28.07       27.14      0.58 o
  -4  -7   8       36.30       36.80      0.49 o
  -3  -7   8        0.04        0.53      0.22 o
  -2  -7   8       11.29        9.61      0.27 o
  -1  -7   8        1.31        1.46      0.16 o
   0  -7   8        0.00        0.04      0.14 o
   1  -7   8       14.20       15.37      0.29 o
   2  -7   8        0.05        0.35      0.32 o
   3  -7   8       27.55       26.00      0.40 o
   4  -7   8        2.85        1.91      0.16 o
  -7  -6   8       17.53       24.75      1.32 o
  -6  -6   8        0.85        1.07      0.21 o
  -5  -6   8       60.84       61.53      0.70 o
  -4  -6   8       31.82       31.04      0.45 o
  -3  -6   8      173.02      179.37      0.96 o
  -2  -6   8      283.78      300.53      1.82 o
  -1  -6   8       63.77       63.66      1.15 o
   0  -6   8       55.67       58.55      0.54 o
   1  -6   8       63.36       64.93      0.48 o
   2  -6   8       45.77       51.08      0.52 o
   3  -6   8       28.55       30.37      0.46 o
   4  -6   8        7.47        8.02      0.35 o
   5  -6   8        1.64        3.21      0.33 o
  -7  -5   8        8.15        5.90      0.26 o
  -6  -5   8        4.14        3.49      0.23 o
  -5  -5   8      144.98      160.34      1.19 o
  -4  -5   8       83.09       73.09      0.64 o
  -3  -5   8      561.30      550.20      2.44 o
  -2  -5   8      109.18      114.96      0.76 o
  -1  -5   8      227.10      233.07      1.74 o
   0  -5   8      108.02      109.55      0.98 o
   1  -5   8       37.70       34.16      0.69 o
   2  -5   8        1.53        1.52      0.15 o
   3  -5   8       28.23       27.75      0.45 o
   4  -5   8       21.77       20.79      0.53 o
   5  -5   8        1.08        1.20      0.22 o
  -7  -4   8       62.39       60.30      0.67 o
  -6  -4   8       30.83       31.36      0.65 o
  -5  -4   8       57.88       56.74      0.45 o
  -4  -4   8      164.32      156.72      1.15 o
  -3  -4   8      653.37      673.20      2.53 o
  -2  -4   8      529.40      520.03      1.58 o
  -1  -4   8       20.72       23.92      0.45 o
   0  -4   8      114.91      120.97      1.47 o
   1  -4   8        7.59        9.06      0.23 o
   2  -4   8        0.05        0.16      0.12 o
   3  -4   8       85.24       82.09      0.59 o
   4  -4   8       16.31       13.25      0.28 o
   5  -4   8        0.41        0.59      0.19 o
   6  -4   8        0.56       -0.01      0.27 o
  -7  -3   8        3.85        2.96      0.24 o
  -6  -3   8       58.81       62.58      1.73 o
  -5  -3   8       60.36       58.21      0.52 o
  -4  -3   8      315.45      304.54      1.90 o
  -3  -3   8        0.48        0.34      0.17 o
  -2  -3   8     1770.71     1777.87      7.04 o
  -1  -3   8       14.34       11.50      0.21 o
   0  -3   8       29.07       24.24      0.39 o
   1  -3   8       34.49       42.30      0.44 o
   2  -3   8      319.85      320.36      1.97 o
   3  -3   8       65.70       73.05      0.59 o
   4  -3   8       81.34       78.43      0.60 o
   5  -3   8        3.89        3.62      0.26 o
   6  -3   8       23.78       24.24      0.72 o
  -7  -2   8       12.44       12.80      0.35 o
  -6  -2   8       80.32       77.85      0.79 o
  -5  -2   8       48.55       55.83      0.55 o
  -4  -2   8       23.93       24.73      0.37 o
  -3  -2   8       88.21       85.73      0.68 o
  -2  -2   8      598.58      530.70      1.84 o
  -1  -2   8       20.17       25.66      0.34 o
   0  -2   8      259.73      262.10      0.95 o
   1  -2   8        7.41        5.70      0.21 o
   2  -2   8      133.93      136.55      1.23 o
   3  -2   8      112.00      101.54      0.62 o
   4  -2   8        0.72        1.31      0.15 o
   5  -2   8       64.23       63.46      0.68 o
   6  -2   8       40.47       46.55      1.04 o
   7  -2   8        0.06       -0.08      0.22 o
  -7  -1   8        5.52        6.49      0.44 o
  -6  -1   8      135.80      140.73      1.15 o
  -5  -1   8      249.32      240.85      3.05 o
  -4  -1   8       36.34       28.50      0.47 o
  -3  -1   8      118.42      110.51      1.26 o
  -2  -1   8     1293.71     1373.36      4.49 o
  -1  -1   8      292.96      315.33      1.71 o
   0  -1   8     1272.33     1307.68      6.08 o
   1  -1   8        6.21        4.64      0.11 o
   2  -1   8       10.54       13.18      0.21 o
   3  -1   8       72.72       65.19      0.59 o
   4  -1   8        0.15        0.24      0.17 o
   5  -1   8        4.11        6.72      0.22 o
   6  -1   8        7.03        8.10      0.42 o
   7  -1   8        0.58        1.26      0.30 o
  -7   0   8       47.96       50.91      1.60 o
  -6   0   8       26.63       29.46      0.64 o
  -5   0   8      127.75      122.99      1.21 o
  -4   0   8      115.28      101.95      1.13 o
  -3   0   8      463.21      434.64      2.04 o
  -2   0   8       65.68       59.29      0.44 o
  -1   0   8      115.34      112.28      1.23 o
   0   0   8       61.56       54.80      0.52 o
   1   0   8       34.92       27.48      0.33 o
   2   0   8       23.25       25.99      0.34 o
   3   0   8      111.97      106.25      0.58 o
   4   0   8       84.17       78.39      0.64 o
   5   0   8      626.01      608.20      6.55 o
   6   0   8       11.89        9.00      0.42 o
   7   0   8        0.39        0.52      0.32 o
  -7   1   8        6.55        5.87      0.28 o
  -6   1   8       38.39       35.02      0.69 o
  -5   1   8      667.30      678.66      1.84 o
  -4   1   8       94.14       87.65      0.92 o
  -3   1   8        0.48        0.89      0.11 o
  -2   1   8       17.48       19.45      0.28 o
  -1   1   8     2645.96     2784.19     19.85 o
   0   1   8      229.87      230.13      1.05 o
   1   1   8       88.47       86.32      0.52 o
   2   1   8     2115.93     2348.61      8.34 o
   3   1   8      125.59      161.95      0.98 o
   4   1   8      171.83      199.66      1.12 o
   5   1   8      441.36      468.61      2.03 o
   6   1   8       42.11       28.65      0.54 o
   7   1   8       12.62       13.41      0.60 o
  -7   2   8        0.03        0.15      0.17 o
  -6   2   8      125.37      137.03      1.27 o
  -5   2   8      228.41      226.21      1.25 o
  -4   2   8       32.48       29.84      0.39 o
  -3   2   8       55.13       56.27      0.45 o
  -2   2   8      204.43      191.44      1.04 o
  -1   2   8       66.58       67.48      0.56 o
   0   2   8      674.80      698.65      4.52 o
   1   2   8       82.72       98.80      0.74 o
   2   2   8     1721.89     1940.08      9.56 o
   3   2   8      143.88      118.84      0.51 o
   4   2   8      339.53      363.63      1.17 o
   5   2   8        0.01        1.68      0.55 o
   6   2   8        4.00        1.02      0.20 o
   7   2   8        1.22        1.38      0.38 o
  -7   3   8       27.91       33.15      0.44 o
  -6   3   8       12.46       11.88      1.10 o
  -5   3   8       28.89       27.43      0.42 o
  -4   3   8       93.49       94.41      1.06 o
  -3   3   8       24.70       27.64      0.38 o
  -2   3   8      864.87      890.84      5.23 o
  -1   3   8       45.27       44.78      0.38 o
   0   3   8       45.34       32.95      0.26 o
   1   3   8       20.65       23.76      0.31 o
   2   3   8       34.76       49.54      0.36 o
   3   3   8       19.21       21.10      0.27 o
   4   3   8        0.29        0.67      0.15 o
   5   3   8       69.12       57.07      0.58 o
   6   3   8      124.23       98.37      0.74 o
   7   3   8        0.83        2.16      0.27 o
   8   3   8       22.18       23.33      0.52 o
  -6   4   8        5.08        5.38      0.32 o
  -5   4   8      196.68      199.11      1.29 o
  -4   4   8      233.09      228.95      1.19 o
  -3   4   8        2.10        2.32      0.31 o
  -2   4   8        4.58        3.11      0.19 o
  -1   4   8      649.93      666.68      3.76 o
   0   4   8       20.03       13.05      0.56 o
   1   4   8        9.35       11.83      0.22 o
   2   4   8      864.69      876.74      4.41 o
   3   4   8       27.01       35.68      0.40 o
   4   4   8        0.64        1.18      0.22 o
   5   4   8      160.34      191.20      1.49 o
   6   4   8      184.22      163.34      1.23 o
   7   4   8       41.37       36.80      0.64 o
   8   4   8        3.88        3.11      0.27 o
  -6   5   8        6.52        4.93      0.40 o
  -5   5   8       99.61       90.90      0.71 o
  -4   5   8      279.63      289.09      1.15 o
  -3   5   8       23.96       28.32      0.35 o
  -2   5   8      191.17      187.74      1.12 o
  -1   5   8      118.11      105.77      1.07 o
   0   5   8        0.01        1.15      0.24 o
   1   5   8       82.42       74.30      0.53 o
   2   5   8      185.61      188.54      0.64 o
   3   5   8       13.75        9.48      0.35 o
   4   5   8      196.12      180.30      0.98 o
   5   5   8      505.09      546.35      3.95 o
   6   5   8       55.22       49.78      0.59 o
   7   5   8        1.73        2.40      0.27 o
  -5   6   8       39.62       44.88      0.56 o
  -4   6   8       67.21       56.96      0.55 o
  -3   6   8      100.54       88.60      0.63 o
  -2   6   8       49.40       45.21      0.54 o
  -1   6   8        6.80        8.46      0.27 o
   0   6   8       34.11       32.61      0.36 o
   1   6   8      355.33      359.42      2.24 o
   2   6   8      104.45       91.29      0.97 o
   3   6   8      408.39      418.10      1.55 o
   4   6   8       62.65       63.84      0.56 o
   5   6   8      286.52      265.67      1.20 o
   6   6   8       14.88       13.04      0.41 o
   7   6   8        0.11        0.14      0.22 o
  -5   7   8       67.34       72.34      0.99 o
  -4   7   8       15.01       15.54      0.33 o
  -3   7   8      101.40      106.80      1.42 o
  -2   7   8       76.31       77.97      0.51 o
  -1   7   8      153.04      160.86      1.31 o
   0   7   8       31.41       30.94      0.66 o
   1   7   8        0.18        0.36      0.13 o
   2   7   8      160.70      168.09      1.43 o
   3   7   8       37.46       40.77      0.47 o
   4   7   8       46.72       43.77      0.39 o
   5   7   8      187.25      164.42      1.35 o
   6   7   8       35.38       33.54      0.47 o
   7   7   8        1.61        1.03      0.31 o
  -4   8   8       18.55       17.23      0.39 o
  -3   8   8       44.91       41.77      0.53 o
  -2   8   8       54.01       56.36      0.47 o
  -1   8   8      178.37      160.73      0.83 o
   0   8   8      170.35      173.97      1.07 o
   1   8   8       14.98       13.25      0.29 o
   2   8   8      206.67      209.85      0.75 o
   3   8   8      247.70      240.94      0.94 o
   4   8   8        5.00        6.49      0.20 o
   5   8   8       93.65      102.44      0.93 o
   6   8   8       68.89       67.02      0.82 o
   7   8   8        1.20        0.55      0.24 o
  -4   9   8        1.28        1.19      0.16 o
  -3   9   8        1.85        0.36      0.16 o
  -2   9   8        9.58        8.49      0.31 o
  -1   9   8        3.10        3.85      0.20 o
   0   9   8      188.49      173.96      1.48 o
   1   9   8       36.82       37.51      0.47 o
   2   9   8       37.87       39.71      0.38 o
   3   9   8      538.42      540.24      1.70 o
   4   9   8       14.22       12.64      0.35 o
   5   9   8       20.11       20.00      0.44 o
   6   9   8       17.35       25.28      0.46 o
  -3  10   8        2.05        2.18      0.15 o
  -2  10   8      158.27      159.55      1.66 o
  -1  10   8        8.14        7.23      0.34 o
   0  10   8      113.73      117.38      1.03 o
   1  10   8       21.86       18.71      0.38 o
   2  10   8       35.07       34.28      0.58 o
   3  10   8       12.95        9.71      0.31 o
   4  10   8       29.30       33.37      0.42 o
   5  10   8        6.18        4.69      0.22 o
   6  10   8        7.78        5.98      0.25 o
  -2  11   8        0.79        0.33      0.15 o
  -1  11   8        4.13        4.68      0.24 o
   0  11   8       18.91       20.94      0.43 o
   1  11   8       10.78       11.19      0.28 o
   2  11   8        0.30        0.33      0.15 o
   3  11   8        0.43        0.28      0.14 o
   4  11   8        5.40        5.07      0.21 o
   5  11   8       13.33       12.27      0.23 o
   0  12   8        3.36        2.18      0.14 o
   1  12   8       86.03       92.49      0.85 o
   2  12   8      115.82      107.94      0.66 o
   3  12   8        0.36        0.64      0.13 o
   4  12   8        6.31        7.35      0.18 o
  -3 -10   9       15.50       14.21      0.27 o
  -2 -10   9        0.36        0.00      0.12 o
  -1 -10   9       10.40       11.71      0.48 o
   0 -10   9       30.36       29.35      0.48 o
   1 -10   9        5.50        7.72      0.46 o
  -5  -9   9        3.09        3.56      0.28 o
  -4  -9   9        4.55        4.97      0.18 o
  -3  -9   9       19.56       16.61      0.31 o
  -2  -9   9       30.78       28.40      0.36 o
  -1  -9   9        0.08        0.34      0.21 o
   0  -9   9       70.36       73.35      0.73 o
   1  -9   9       23.21       23.85      0.40 o
   2  -9   9        0.30        0.36      0.14 o
  -5  -8   9       16.80       17.17      0.33 o
  -4  -8   9        1.34        2.02      0.18 o
  -3  -8   9        2.72        3.17      0.22 o
  -2  -8   9       16.14       15.16      0.31 o
  -1  -8   9       75.53       86.84      0.78 o
   0  -8   9       76.94       81.87      0.70 o
   1  -8   9       26.25       26.84      0.38 o
   2  -8   9       93.91       95.90      0.68 o
   3  -8   9      132.16      136.38      0.77 o
  -6  -7   9        1.20        1.42      0.19 o
  -5  -7   9        5.09        4.76      0.24 o
  -4  -7   9       11.72       13.21      0.37 o
  -3  -7   9       17.51       17.61      0.38 o
  -2  -7   9        9.97       10.41      0.28 o
  -1  -7   9       80.37       85.91      0.74 o
   0  -7   9        8.70        7.97      0.22 o
   1  -7   9        0.27        0.60      0.18 o
   2  -7   9      149.09      151.01      0.94 o
   3  -7   9       11.20       12.13      0.38 o
   4  -7   9       19.47       20.56      0.41 o
  -6  -6   9        1.35        1.52      0.33 o
  -5  -6   9        3.77        2.77      0.24 o
  -4  -6   9       71.88       71.37      0.64 o
  -3  -6   9       50.91       54.02      0.63 o
  -2  -6   9      226.68      216.36      1.67 o
  -1  -6   9       21.62       22.59      0.28 o
   0  -6   9       99.01      104.94      0.62 o
   1  -6   9        1.94        1.85      0.16 o
   2  -6   9       92.35       92.28      0.76 o
   3  -6   9        2.65        2.72      0.23 o
   4  -6   9        0.00        0.18      0.29 o
   5  -6   9       26.39       32.39      1.53 o
  -7  -5   9        0.01        0.11      0.15 o
  -6  -5   9        0.96        0.50      0.22 o
  -5  -5   9        7.14        7.19      0.24 o
  -4  -5   9      127.23      130.55      1.20 o
  -3  -5   9      121.85      109.49      0.87 o
  -2  -5   9      218.17      210.87      1.30 o
  -1  -5   9      129.19      125.25      1.19 o
   0  -5   9        6.28        5.98      0.26 o
   1  -5   9       17.70       19.42      0.74 o
   2  -5   9        0.51        0.51      0.19 o
   3  -5   9       15.23       14.15      0.34 o
   4  -5   9       10.08        7.79      0.50 o
   5  -5   9        9.72       11.60      0.37 o
  -7  -4   9        2.23        0.96      0.19 o
  -6  -4   9       48.09       46.52      0.74 o
  -5  -4   9       51.69       49.54      0.45 o
  -4  -4   9       63.81       76.57      0.67 o
  -3  -4   9        9.91        9.31      0.25 o
  -2  -4   9     1273.54     1317.59      5.39 o
  -1  -4   9      143.95      146.46      0.93 o
   0  -4   9      138.32      132.47      1.13 o
   1  -4   9       22.59       21.00      0.33 o
   2  -4   9        0.34        0.44      0.15 o
   3  -4   9        5.35        4.63      0.15 o
   4  -4   9      215.90      228.71      1.05 o
   5  -4   9       71.62       65.78      0.74 o
   6  -4   9       26.98       25.77      0.41 o
  -7  -3   9       21.01       25.69      0.44 o
  -6  -3   9       33.58       34.62      0.59 o
  -5  -3   9      144.65      139.77      1.17 o
  -4  -3   9      802.28      814.86      5.60 o
  -3  -3   9        0.09        0.50      0.18 o
  -2  -3   9       51.91       65.59      0.52 o
  -1  -3   9       37.36       48.90      0.63 o
   0  -3   9       57.79       62.43      0.92 o
   1  -3   9       60.15       57.68      0.45 o
   2  -3   9        0.27        0.56      0.12 o
   3  -3   9       19.31       13.41      0.31 o
   4  -3   9       14.21       14.07      0.25 o
   5  -3   9        2.02        0.77      0.21 o
   6  -3   9       16.61       15.37      0.57 o
  -7  -2   9        2.43        3.12      0.21 o
  -6  -2   9       28.23       24.19      0.47 o
  -5  -2   9      330.69      336.86      1.77 o
  -4  -2   9        9.06       12.98      0.53 o
  -3  -2   9      159.10      156.13      0.95 o
  -2  -2   9        5.88        6.46      0.33 o
  -1  -2   9      136.86      139.70      1.02 o
   0  -2   9       45.97       43.79      0.39 o
   1  -2   9        0.38        0.79      0.12 o
   2  -2   9      193.12      176.21      1.22 o
   3  -2   9       22.82       18.72      0.30 o
   4  -2   9      178.58      195.30      0.81 o
   5  -2   9       76.75       91.05      0.75 o
   6  -2   9       37.01       35.77      1.23 o
   7  -2   9       33.69       40.12      0.66 o
  -7  -1   9        0.76        2.00      0.32 o
  -6  -1   9        0.06        0.45      0.19 o
  -5  -1   9       12.18       11.76      0.24 o
  -4  -1   9       99.10       98.97      2.12 o
  -3  -1   9        0.40        0.11      0.19 o
  -2  -1   9       91.14      117.03      0.69 o
  -1  -1   9     1624.62     1773.62     12.66 o
   0  -1   9      108.28      142.36      0.68 o
   1  -1   9      209.45      226.76      0.68 o
   2  -1   9       50.75       44.15      0.40 o
   3  -1   9        0.13        2.18      0.66 o
   4  -1   9      178.10      169.32      0.79 o
   5  -1   9       86.07       88.86      0.68 o
   6  -1   9       52.74       56.38      0.81 o
   7  -1   9       17.73       16.03      0.51 o
  -7   0   9       31.58       29.23      0.93 o
  -6   0   9        0.25        0.64      0.27 o
  -5   0   9       71.48       75.82      0.81 o
  -4   0   9      368.00      384.06      1.52 o
  -3   0   9        6.03        6.45      0.27 o
  -2   0   9       30.70       33.06      0.38 o
  -1   0   9      758.19      840.44      4.53 o
   0   0   9     2297.34     2372.43     12.46 o
   1   0   9      579.14      625.93      2.87 o
   2   0   9       27.49       25.03      0.34 o
   3   0   9       76.58       85.70      0.77 o
   4   0   9        0.66        0.40      0.17 o
   5   0   9      682.54      673.36      2.27 o
   6   0   9       20.71       23.71      0.58 o
   7   0   9       39.23       39.59      0.82 o
  -7   1   9        7.70        9.95      0.31 o
  -6   1   9       14.72       12.29      0.47 o
  -5   1   9       15.27       17.33      0.37 o
  -4   1   9      285.11      284.49      3.39 o
  -3   1   9      189.67      195.75      1.29 o
  -2   1   9      505.57      518.98      2.89 o
  -1   1   9       53.17       51.89      0.37 o
   0   1   9      692.95      660.78      4.87 o
   1   1   9      825.24      822.97      5.01 o
   2   1   9       43.50       51.29      0.69 o
   3   1   9      440.50      517.38      3.02 o
   4   1   9        4.28        2.95      0.23 o
   5   1   9        6.90        6.93      0.23 o
   6   1   9       15.30       22.52      0.58 o
   7   1   9        2.93        4.43      0.41 o
  -7   2   9       12.36       13.78      0.32 o
  -6   2   9       52.21       47.39      0.77 o
  -5   2   9       96.48       95.62      0.78 o
  -4   2   9       72.40       72.75      0.69 o
  -3   2   9       79.16       82.76      0.56 o
  -2   2   9      145.69      151.71      1.10 o
  -1   2   9       50.25       51.27      0.41 o
   0   2   9       15.07       20.48      0.32 o
   1   2   9      409.10      384.95      1.57 o
   2   2   9       74.01       76.71      0.52 o
   3   2   9      343.82      356.25      1.93 o
   4   2   9      349.38      379.39      3.11 o
   5   2   9      156.26      158.98      1.02 o
   6   2   9      251.18      275.18      1.14 o
   7   2   9       12.60       11.75      0.55 o
  -6   3   9       34.46       35.59      0.64 o
  -5   3   9      214.41      215.70      1.52 o
  -4   3   9       19.70       24.76      0.39 o
  -3   3   9      105.82       97.90      1.00 o
  -2   3   9        0.28        0.87      0.17 o
  -1   3   9      116.13      134.21      0.66 o
   0   3   9      401.99      387.12      1.93 o
   1   3   9       26.83       27.62      0.26 o
   2   3   9      339.22      330.04      1.34 o
   3   3   9       78.15       77.82      0.46 o
   4   3   9       14.22       13.43      0.25 o
   5   3   9       18.62       16.90      0.28 o
   6   3   9      218.11      239.30      2.58 o
   7   3   9       20.63       16.69      0.43 o
  -6   4   9       12.29       14.79      0.41 o
  -5   4   9       12.28       13.87      0.36 o
  -4   4   9      291.26      304.30      2.23 o
  -3   4   9        2.01        2.91      0.27 o
  -2   4   9       45.44       44.30      0.53 o
  -1   4   9      108.97      118.59      0.62 o
   0   4   9      232.11      230.84      1.94 o
   1   4   9       56.22       56.66      0.37 o
   2   4   9      160.64      165.07      0.79 o
   3   4   9      180.95      196.06      0.87 o
   4   4   9        0.33        1.09      0.18 o
   5   4   9       10.47        6.68      0.19 o
   6   4   9       34.39       25.54      0.51 o
   7   4   9       29.18       26.86      0.54 o
  -6   5   9        8.77       10.05      0.30 o
  -5   5   9        2.69        4.59      0.28 o
  -4   5   9      122.93      122.53      1.03 o
  -3   5   9      100.28       98.64      0.67 o
  -2   5   9      184.42      197.62      1.35 o
  -1   5   9       30.22       35.36      0.41 o
   0   5   9      510.32      543.31      1.43 o
   1   5   9        0.78        0.92      0.25 o
   2   5   9     1181.99     1189.60      2.80 o
   3   5   9      102.48       82.11      0.58 o
   4   5   9       12.28       14.63      0.44 o
   5   5   9        0.00        0.41      0.17 o
   6   5   9       27.61       32.01      1.54 o
   7   5   9       11.52        8.90      0.36 o
  -5   6   9        1.45        1.43      0.20 o
  -4   6   9        0.80        0.65      0.17 o
  -3   6   9        9.10       11.64      0.30 o
  -2   6   9       44.33       44.32      0.51 o
  -1   6   9        4.88        5.05      0.23 o
   0   6   9       25.77       25.46      0.46 o
   1   6   9      566.69      552.81      1.49 o
   2   6   9      229.51      217.24      0.95 o
   3   6   9      141.58      144.31      0.82 o
   4   6   9      196.36      197.59      0.85 o
   5   6   9     1253.61     1198.26      7.44 o
   6   6   9      120.01      127.05      1.23 o
   7   6   9        1.56        0.78      0.22 o
  -5   7   9        3.05        3.58      0.32 o
  -4   7   9       76.29       86.74      0.94 o
  -3   7   9        1.78        1.00      0.16 o
  -2   7   9      350.41      326.41      1.53 o
  -1   7   9       29.07       29.98      0.30 o
   0   7   9        0.62        1.06      0.21 o
   1   7   9        5.27        7.81      0.28 o
   2   7   9      174.13      158.59      1.48 o
   3   7   9      145.30      150.79      0.91 o
   4   7   9      534.80      555.53      2.29 o
   5   7   9      115.83      105.11      0.70 o
   6   7   9      112.03      101.45      0.88 o
   7   7   9       16.44       19.75      0.60 o
  -4   8   9        0.32        0.63      0.39 o
  -3   8   9        0.28        0.26      0.16 o
  -2   8   9        4.28        6.01      0.28 o
  -1   8   9       23.52       23.88      0.32 o
   0   8   9       59.66       54.85      0.78 o
   1   8   9        6.03        7.09      0.19 o
   2   8   9       15.05       16.51      0.26 o
   3   8   9      683.78      686.43      2.24 o
   4   8   9       76.54       77.22      0.61 o
   5   8   9      129.52      150.62      1.75 o
   6   8   9        2.12        2.27      0.21 o
   7   8   9        7.38        7.57      0.36 o
  -3   9   9       16.01       14.39      0.29 o
  -2   9   9       15.06       10.93      0.27 o
  -1   9   9       11.97       13.00      0.36 o
   0   9   9        8.13       10.17      0.57 o
   1   9   9       23.68       22.45      0.33 o
   2   9   9      169.95      163.82      1.06 o
   3   9   9       69.79       78.34      0.79 o
   4   9   9       84.53       78.92      0.92 o
   5   9   9       10.17        6.50      0.25 o
   6   9   9        9.21       13.76      0.60 o
  -3  10   9        1.00        1.01      0.17 o
  -2  10   9        0.39        0.42      0.12 o
  -1  10   9        2.57        2.70      0.26 o
   0  10   9       23.07       20.27      0.47 o
   1  10   9       34.99       34.29      0.56 o
   2  10   9       90.79       87.60      0.66 o
   3  10   9       10.99       10.69      0.28 o
   4  10   9        1.12        1.02      0.17 o
   5  10   9       62.75       58.35      1.18 o
   6  10   9       12.30       11.92      0.44 o
  -1  11   9       48.79       49.70      0.44 o
   0  11   9       20.26       15.00      0.36 o
   1  11   9       10.70        8.06      0.25 o
   2  11   9        3.42        2.21      0.16 o
   3  11   9       25.09       24.11      0.33 o
   4  11   9        0.54        1.04      0.13 o
   5  11   9       62.18       67.45      1.09 o
   0  12   9        0.15        0.12      0.16 o
   1  12   9       15.38       14.11      0.29 o
   2  12   9        2.59        1.93      0.14 o
   3  12   9        0.53        0.65      0.10 o
  -2 -10  10       19.52       18.45      1.23 o
  -1 -10  10        3.63        3.45      0.22 o
   0 -10  10       31.39       34.77      0.46 o
  -4  -9  10       23.62       24.55      0.41 o
  -3  -9  10        0.00        0.12      0.13 o
  -2  -9  10       16.47       16.22      0.30 o
  -1  -9  10       38.75       37.61      0.52 o
   0  -9  10       26.16       25.69      0.53 o
   1  -9  10        4.91        6.28      0.30 o
   2  -9  10        7.52        7.13      0.58 o
  -5  -8  10        3.48        3.28      0.21 o
  -4  -8  10        2.02        1.68      0.21 o
  -3  -8  10       11.04       11.98      0.30 o
  -2  -8  10        0.95        1.37      0.16 o
  -1  -8  10       20.32       20.02      0.38 o
   0  -8  10       49.93       51.59      0.59 o
   1  -8  10       18.96       16.00      0.39 o
   2  -8  10        0.01        0.28      0.18 o
   3  -8  10       12.25       10.33      0.28 o
  -6  -7  10        0.87        1.04      0.16 o
  -5  -7  10        0.14        0.35      0.19 o
  -4  -7  10        1.42        2.70      0.23 o
  -3  -7  10       41.17       44.23      0.54 o
  -2  -7  10       94.67       92.49      0.76 o
  -1  -7  10        7.42        7.84      0.28 o
   0  -7  10        4.36        4.12      0.20 o
   1  -7  10      207.02      215.21      1.14 o
   2  -7  10        0.51        0.48      0.20 o
   3  -7  10      118.28      121.55      0.86 o
   4  -7  10        6.13        6.65      1.28 o
  -6  -6  10        1.99        2.87      0.17 o
  -5  -6  10        0.89        2.13      0.55 o
  -4  -6  10        1.70        2.03      0.20 o
  -3  -6  10      705.71      684.89      5.65 o
  -2  -6  10       56.99       52.45      0.55 o
  -1  -6  10       41.51       38.55      0.37 o
   0  -6  10      274.35      278.72      1.38 o
   1  -6  10        2.82        3.39      0.20 o
   2  -6  10      140.56      144.54      0.93 o
   3  -6  10        9.02        9.97      0.43 o
   4  -6  10        4.23        3.76      0.27 o
  -6  -5  10       35.62       38.00      0.47 o
  -5  -5  10        2.91        2.02      0.19 o
  -4  -5  10       17.38       19.11      0.28 o
  -3  -5  10       63.41       71.09      0.65 o
  -2  -5  10      157.94      168.78      0.98 o
  -1  -5  10        1.36        3.19      0.27 o
   0  -5  10       24.14       23.63      0.28 o
   1  -5  10      171.61      176.61      0.80 o
   2  -5  10       19.88       20.18      0.38 o
   3  -5  10      128.23      133.90      1.31 o
   4  -5  10       93.00       89.85      0.95 o
   5  -5  10        6.05        4.57      0.20 o
  -7  -4  10       10.35       10.40      0.27 o
  -6  -4  10       19.19       19.55      0.42 o
  -5  -4  10       12.96       12.03      0.33 o
  -4  -4  10       11.81       12.09      0.33 o
  -3  -4  10       72.68       64.88      0.47 o
  -2  -4  10       42.20       41.31      0.50 o
  -1  -4  10       79.65       72.68      0.65 o
   0  -4  10      130.43      123.68      1.07 o
   1  -4  10      254.65      254.64      1.45 o
   2  -4  10        9.85       11.31      0.27 o
   3  -4  10        0.93        1.42      0.17 o
   4  -4  10       26.84       32.55      0.52 o
   5  -4  10        1.76        1.10      0.18 o
   6  -4  10        1.31        0.49      0.19 o
  -7  -3  10        8.89       12.18      0.30 o
  -6  -3  10       19.64       18.95      0.41 o
  -5  -3  10      144.05      146.93      0.96 o
  -4  -3  10        4.45        7.51      0.20 o
  -3  -3  10       25.02       25.10      0.44 o
  -2  -3  10        0.09        0.93      0.17 o
  -1  -3  10      549.39      584.02      2.10 o
   0  -3  10       13.10       12.63      0.42 o
   1  -3  10       13.70       14.05      0.77 o
   2  -3  10      211.17      208.50      1.06 o
   3  -3  10       75.03       71.81      0.52 o
   4  -3  10       14.34       11.88      0.31 o
   5  -3  10       92.92       96.50      0.83 o
   6  -3  10        1.02        2.26      0.31 o
  -7  -2  10       14.01       13.65      0.47 o
  -6  -2  10        2.94        3.50      0.30 o
  -5  -2  10        0.01        0.50      0.15 o
  -4  -2  10      690.11      685.12      5.29 o
  -3  -2  10       61.85       51.38      0.58 o
  -2  -2  10        0.52        1.82      0.61 o
  -1  -2  10      158.90      154.40      0.87 o
   0  -2  10       10.15        9.18      0.27 o
   1  -2  10        7.99       11.59      0.36 o
   2  -2  10       24.74       22.17      0.27 o
   3  -2  10        0.41        0.52      0.20 o
   4  -2  10      324.34      327.72      2.09 o
   5  -2  10       90.45       96.53      0.88 o
   6  -2  10        5.41        7.08      0.33 o
  -7  -1  10        1.70        2.38      0.30 o
  -6  -1  10       22.94       24.08      0.38 o
  -5  -1  10      336.88      352.72      1.78 o
  -4  -1  10       14.95       13.45      0.24 o
  -3  -1  10       30.74       28.25      0.41 o
  -2  -1  10      418.77      460.03      2.10 o
  -1  -1  10      176.02      179.47      1.09 o
   0  -1  10       14.57        9.91      0.25 o
   1  -1  10       29.19       25.17      0.30 o
   2  -1  10       22.14       21.34      0.29 o
   3  -1  10        3.54        7.18      0.19 o
   4  -1  10       61.26       66.55      0.43 o
   5  -1  10      112.05       89.10      0.62 o
   6  -1  10       32.02       31.68      0.91 o
   7  -1  10       12.15       12.45      0.43 o
  -7   0  10       40.18       44.41      2.76 o
  -6   0  10        5.59        6.27      0.30 o
  -5   0  10       10.09       10.24      0.28 o
  -4   0  10      255.38      266.79      2.19 o
  -3   0  10      147.07      128.78      1.18 o
  -2   0  10      173.39      193.71      0.84 o
  -1   0  10      330.60      348.29      1.85 o
   0   0  10       83.42       76.56      0.55 o
   1   0  10      395.84      428.91      2.74 o
   2   0  10       17.40       19.66      0.30 o
   3   0  10      269.88      276.66      1.00 o
   4   0  10       77.33       78.12      0.51 o
   5   0  10      112.94      108.40      0.72 o
   6   0  10        1.66        1.85      0.32 o
   7   0  10        5.06        6.12      0.38 o
  -7   1  10        2.59        3.69      0.22 o
  -6   1  10       57.06       54.22      0.79 o
  -5   1  10      232.27      248.90      1.12 o
  -4   1  10        2.10        4.55      0.19 o
  -3   1  10      218.92      224.37      1.37 o
  -2   1  10      124.27      104.09      0.67 o
  -1   1  10      294.57      293.67      3.38 o
   0   1  10      336.36      325.86      1.84 o
   1   1  10      138.08      133.63      1.06 o
   2   1  10      450.73      441.22      2.77 o
   3   1  10      121.68      109.64      0.76 o
   4   1  10        6.24        3.16      0.35 o
   5   1  10        0.10        0.41      0.16 o
   6   1  10        5.77        6.98      0.38 o
   7   1  10       13.47       15.90      0.55 o
  -6   2  10       59.03       63.37      0.83 o
  -5   2  10      324.93      344.23      1.62 o
  -4   2  10      376.22      385.06      2.35 o
  -3   2  10        5.41        6.61      0.23 o
  -2   2  10     3557.01     3884.32     45.15 o
  -1   2  10       64.32       75.12      0.74 o
   0   2  10       32.47       32.82      0.28 o
   1   2  10      365.65      400.70      1.78 o
   2   2  10      325.92      367.21      2.22 o
   3   2  10        8.47       14.68      0.24 o
   4   2  10       24.26       25.16      0.54 o
   5   2  10      197.95      203.23      1.74 o
   6   2  10        0.02        0.27      0.38 o
   7   2  10        2.58        2.74      0.35 o
  -6   3  10        2.23        2.30      0.27 o
  -5   3  10        6.50        6.10      0.34 o
  -4   3  10      412.17      430.56      3.26 o
  -3   3  10        5.20        5.67      0.27 o
  -2   3  10      286.69      300.44      1.14 o
  -1   3  10      165.43      182.48      1.10 o
   0   3  10        5.33       11.09      0.19 o
   1   3  10       31.62       39.68      0.33 o
   2   3  10      286.33      281.68      0.92 o
   3   3  10      153.18      145.92      1.00 o
   4   3  10       30.42       27.90      0.40 o
   5   3  10       64.85       62.64      0.49 o
   6   3  10        3.27        4.27      0.23 o
   7   3  10       12.70       12.63      0.37 o
  -6   4  10       12.28       12.56      0.37 o
  -5   4  10        0.20        0.63      0.22 o
  -4   4  10       10.67       11.34      0.28 o
  -3   4  10      161.09      153.96      1.15 o
  -2   4  10       31.56       34.14      0.58 o
  -1   4  10        7.63        7.92      0.18 o
   0   4  10        8.53        4.69      0.19 o
   1   4  10      284.98      282.51      0.95 o
   2   4  10      360.80      383.29      1.56 o
   3   4  10       13.48       17.14      0.38 o
   4   4  10      113.43      105.45      0.73 o
   5   4  10      251.42      253.28      1.00 o
   6   4  10        0.26        2.32      0.37 o
   7   4  10       12.00       12.53      0.64 o
  -6   5  10       22.33       23.68      0.46 o
  -5   5  10       10.04        9.61      0.49 o
  -4   5  10       47.56       48.41      0.52 o
  -3   5  10        6.61        6.51      0.22 o
  -2   5  10      261.22      245.00      3.03 o
  -1   5  10      241.03      239.41      1.84 o
   0   5  10       14.47       17.37      0.31 o
   1   5  10      130.36      130.91      0.79 o
   2   5  10       10.33        4.63      0.20 o
   3   5  10       41.52       41.87      0.42 o
   4   5  10        9.23        7.87      0.20 o
   5   5  10        4.22        0.60      0.18 o
   6   5  10       18.63       25.92      0.72 o
   7   5  10        0.87        1.36      0.31 o
  -5   6  10       13.28       17.28      0.34 o
  -4   6  10       72.47       66.77      0.79 o
  -3   6  10      126.05      118.48      1.00 o
  -2   6  10        1.46        1.47      0.16 o
  -1   6  10       11.82       16.97      0.44 o
   0   6  10      142.13      132.12      0.99 o
   1   6  10      198.45      197.86      1.63 o
   2   6  10       84.29       77.59      0.81 o
   3   6  10      117.93      116.62      0.75 o
   4   6  10       45.76       49.52      0.49 o
   5   6  10       41.96       45.98      0.67 o
   6   6  10        0.70        0.38      0.25 o
   7   6  10       13.56       16.15      0.54 o
  -4   7  10        0.05        0.17      0.21 o
  -3   7  10       17.19       18.04      0.35 o
  -2   7  10        9.96        8.85      0.22 o
  -1   7  10      146.52      142.31      1.35 o
   0   7  10       41.27       35.66      0.33 o
   1   7  10      222.50      230.74      1.77 o
   2   7  10        3.49        2.47      0.17 o
   3   7  10      421.22      427.55      2.92 o
   4   7  10      278.27      284.00      1.21 o
   5   7  10       22.78       22.45      0.44 o
   6   7  10        0.11        0.25      0.21 o
   7   7  10        1.00        1.16      0.26 o
  -4   8  10        8.83        8.47      0.34 o
  -3   8  10        6.88        6.96      0.39 o
  -2   8  10      167.05      176.41      3.15 o
  -1   8  10       77.97       69.75      0.54 o
   0   8  10      163.56      173.68      1.07 o
   1   8  10        4.47        7.58      0.18 o
   2   8  10      341.78      345.94      1.39 o
   3   8  10       10.96        9.28      0.27 o
   4   8  10       95.83       96.41      0.83 o
   5   8  10        0.34        3.13      0.35 o
   6   8  10       17.09       17.54      0.37 o
  -3   9  10        0.01        0.14      0.17 o
  -2   9  10       23.29       19.28      0.43 o
  -1   9  10      254.31      239.58      1.47 o
   0   9  10      128.35      121.85      0.83 o
   1   9  10       82.63       82.87      0.71 o
   2   9  10       33.71       34.30      0.41 o
   3   9  10      388.62      390.07      5.37 o
   4   9  10      153.70      143.15      2.60 o
   5   9  10      108.77       98.67      1.05 o
   6   9  10       32.36       34.23      1.73 o
  -2  10  10        0.27        1.05      0.16 o
  -1  10  10       38.09       39.49      0.49 o
   0  10  10        3.03        5.06      0.29 o
   1  10  10        1.26        1.61      0.48 o
   2  10  10        6.19        5.95      0.26 o
   3  10  10       11.82       13.69      0.34 o
   4  10  10       48.40       59.25      0.57 o
   5  10  10       19.86       18.00      0.37 o
  -1  11  10       12.35       12.36      0.29 o
   0  11  10        0.57        2.42      0.17 o
   1  11  10        0.63        1.87      0.21 o
   2  11  10        2.16        1.85      0.20 o
   3  11  10        1.47        2.29      0.22 o
   4  11  10       11.64       13.73      0.27 o
   5  11  10       12.86       14.03      0.46 o
   1  12  10        0.06        0.06      0.17 o
   2  12  10       35.93       37.11      0.53 o
   3  12  10       40.13       39.15      0.35 o
  -4  -9  11        4.04        4.70      0.25 o
  -3  -9  11       10.27        8.83      0.21 o
  -2  -9  11        6.77        5.37      0.22 o
  -1  -9  11        3.49        3.83      0.43 o
   0  -9  11        2.35        2.83      0.26 o
   1  -9  11       27.17       24.79      0.42 o
  -5  -8  11        0.29        0.45      0.24 o
  -4  -8  11       21.94       22.15      0.55 o
  -3  -8  11        0.00        0.12      0.17 o
  -2  -8  11        6.65        5.69      0.28 o
  -1  -8  11        1.58        1.89      0.20 o
   0  -8  11        9.62        8.84      0.41 o
   1  -8  11       79.06       80.42      0.67 o
   2  -8  11        1.94        1.95      0.15 o
  -5  -7  11       18.83       21.34      0.35 o
  -4  -7  11       15.99       14.96      0.37 o
  -3  -7  11        5.90        4.15      0.29 o
  -2  -7  11       30.83       27.59      0.51 o
  -1  -7  11        2.00        1.71      0.18 o
   0  -7  11        4.34        5.01      0.20 o
   1  -7  11        0.39        0.86      0.24 o
   2  -7  11       10.86       10.07      0.32 o
   3  -7  11      144.91      139.50      1.05 o
  -6  -6  11        7.14        3.39      0.20 o
  -5  -6  11        5.46        4.85      0.24 o
  -4  -6  11        1.01        0.59      0.16 o
  -3  -6  11      133.59      126.01      0.87 o
  -2  -6  11      183.91      174.74      1.01 o
  -1  -6  11      111.84      104.85      0.84 o
   0  -6  11       60.70       58.39      0.62 o
   1  -6  11      331.58      337.06      3.49 o
   2  -6  11      164.89      170.85      1.15 o
   3  -6  11       22.77       22.95      0.56 o
   4  -6  11       35.15       35.55      1.49 o
  -6  -5  11        8.13        8.56      0.45 o
  -5  -5  11        5.82        4.65      0.20 o
  -4  -5  11       41.39       37.37      0.42 o
  -3  -5  11       40.04       37.25      0.38 o
  -2  -5  11       17.28       17.83      0.39 o
  -1  -5  11      215.83      209.25      1.83 o
   0  -5  11      251.17      256.10      1.71 o
   1  -5  11      167.86      171.88      1.02 o
   2  -5  11       22.41       20.40      0.39 o
   3  -5  11       48.05       49.37      0.82 o
   4  -5  11       14.62       14.77      0.35 o
   5  -5  11        0.03        0.07      0.11 o
  -6  -4  11       48.74       49.54      0.69 o
  -5  -4  11        6.18        5.10      0.25 o
  -4  -4  11       89.15       89.61      0.77 o
  -3  -4  11      144.30      136.83      0.76 o
  -2  -4  11      310.61      309.88      2.39 o
  -1  -4  11       60.69       54.98      0.70 o
   0  -4  11      109.07      105.19      1.12 o
   1  -4  11       73.86       73.19      0.60 o
   2  -4  11       99.02      101.53      0.60 o
   3  -4  11       72.51       64.65      0.54 o
   4  -4  11       20.70       20.19      0.42 o
   5  -4  11       22.33       23.33      0.32 o
  -7  -3  11        5.94        7.65      0.31 o
  -6  -3  11       19.05       18.39      0.49 o
  -5  -3  11       13.32       12.04      0.29 o
  -4  -3  11        1.41        0.89      0.23 o
  -3  -3  11       64.68       65.82      0.48 o
  -2  -3  11        0.07        0.28      0.16 o
  -1  -3  11        0.94        0.96      0.24 o
   0  -3  11        4.83        3.98      0.27 o
   1  -3  11        0.00        0.14      0.17 o
   2  -3  11      197.86      198.88      1.13 o
   3  -3  11       78.46       73.92      0.54 o
   4  -3  11       77.73       65.69      0.75 o
   5  -3  11       29.96       32.30      0.41 o
   6  -3  11        3.94        5.99      0.32 o
  -7  -2  11       22.14       21.79      0.50 o
  -6  -2  11        8.89        9.11      0.30 o
  -5  -2  11       19.10       20.50      0.30 o
  -4  -2  11      214.38      191.68      0.97 o
  -3  -2  11       19.25       22.18      1.11 o
  -2  -2  11       31.32       36.48      1.36 o
  -1  -2  11       26.51       20.46      0.38 o
   0  -2  11        0.26        0.59      0.17 o
   1  -2  11        0.01        0.19      0.14 o
   2  -2  11        4.53        5.52      0.19 o
   3  -2  11      122.20      123.81      0.56 o
   4  -2  11        3.29        2.06      0.16 o
   5  -2  11      123.90      117.94      0.94 o
   6  -2  11       50.38       56.84      0.67 o
  -7  -1  11        4.06        4.87      0.31 o
  -6  -1  11       30.53       30.90      0.58 o
  -5  -1  11       23.18       25.12      0.31 o
  -4  -1  11       25.00       18.85      0.28 o
  -3  -1  11      151.77      150.89      1.04 o
  -2  -1  11       17.85       23.81      0.35 o
  -1  -1  11      296.89      269.71      1.20 o
   0  -1  11       54.57       48.20      0.49 o
   1  -1  11      269.92      253.34      1.38 o
   2  -1  11      442.72      482.53      3.16 o
   3  -1  11        4.45        6.96      0.44 o
   4  -1  11      537.10      537.97      1.95 o
   5  -1  11        0.00        1.02      0.19 o
   6  -1  11       16.08       22.44      0.50 o
  -7   0  11        6.67        7.63      0.35 o
  -6   0  11        0.04        0.15      0.20 o
  -5   0  11      166.86      164.18      0.78 o
  -4   0  11       30.01       33.87      0.39 o
  -3   0  11        0.78        0.27      0.19 o
  -2   0  11      219.05      208.41      1.43 o
  -1   0  11      124.46      133.54      0.73 o
   0   0  11      480.94      498.81      2.09 o
   1   0  11      717.62      789.18      4.67 o
   2   0  11        1.20        1.34      0.12 o
   3   0  11       99.98       98.58      0.74 o
   4   0  11      306.88      296.24      0.94 o
   5   0  11      228.15      254.20      2.70 o
   6   0  11       12.01        6.58      0.35 o
   7   0  11       15.08       15.06      0.45 o
  -6   1  11       20.48       20.60      0.84 o
  -5   1  11        1.66        2.06      0.23 o
  -4   1  11      287.10      288.63      1.39 o
  -3   1  11       35.60       34.02      0.48 o
  -2   1  11      773.98      822.31      2.76 o
  -1   1  11        6.56        3.47      0.18 o
   0   1  11      164.01      156.05      0.66 o
   1   1  11       38.48       48.80      0.69 o
   2   1  11       23.71       16.20      0.25 o
   3   1  11       19.49       19.30      0.32 o
   4   1  11      154.30      183.61      0.80 o
   5   1  11        4.56        2.73      0.17 o
   6   1  11        1.42        1.01      0.64 o
   7   1  11        1.89        2.00      0.28 o
  -6   2  11        8.00        9.15      0.43 o
  -5   2  11        0.28        0.65      0.27 o
  -4   2  11       64.35       51.75      0.46 o
  -3   2  11      144.78      147.05      1.18 o
  -2   2  11      351.48      370.65      1.55 o
  -1   2  11       11.90       15.73      0.58 o
   0   2  11       42.16       43.80      0.43 o
   1   2  11       27.87       25.39      0.26 o
   2   2  11       53.88       58.78      0.63 o
   3   2  11       84.24       83.75      0.58 o
   4   2  11       24.20       40.76      0.42 o
   5   2  11        7.69       11.29      0.25 o
   6   2  11       38.75       46.45      0.60 o
   7   2  11        1.28        0.86      0.28 o
  -6   3  11        7.46        9.24      0.34 o
  -5   3  11        8.36        9.26      0.37 o
  -4   3  11      135.05      133.15      0.86 o
  -3   3  11      161.91      157.77      1.66 o
  -2   3  11       40.19       41.12      0.54 o
  -1   3  11       13.56       11.41      0.25 o
   0   3  11      202.25      235.47      1.25 o
   1   3  11        5.43        6.09      0.20 o
   2   3  11       83.48       97.82      1.32 o
   3   3  11       32.49       39.52      0.37 o
   4   3  11       61.78       66.63      0.53 o
   5   3  11      108.73      101.10      0.76 o
   6   3  11        1.90        1.59      0.21 o
   7   3  11        0.22        2.39      0.21 o
  -6   4  11        1.74        1.12      0.20 o
  -5   4  11      237.83      252.98      1.37 o
  -4   4  11      196.70      215.33      3.32 o
  -3   4  11       80.06       77.86      0.65 o
  -2   4  11       10.58        9.61      0.28 o
  -1   4  11       78.23       87.86      0.81 o
   0   4  11      989.39     1015.43      5.08 o
   1   4  11       70.41       64.29      0.54 o
   2   4  11       18.23       23.97      0.37 o
   3   4  11       43.84       46.30      0.48 o
   4   4  11       89.28       76.17      0.59 o
   5   4  11       22.31       21.40      0.50 o
   6   4  11        0.01        0.35      0.20 o
   7   4  11        8.31        7.02      0.30 o
  -5   5  11       40.53       43.95      0.81 o
  -4   5  11       34.55       30.27      0.48 o
  -3   5  11      256.76      243.99      1.13 o
  -2   5  11      356.93      366.19      1.04 o
  -1   5  11      203.50      209.54      1.15 o
   0   5  11      326.06      320.54      1.21 o
   1   5  11      196.58      214.04      2.14 o
   2   5  11      140.19      154.77      1.56 o
   3   5  11        3.11        2.77      0.18 o
   4   5  11       20.87       25.25      0.32 o
   5   5  11      264.37      237.93      1.42 o
   6   5  11       10.23        8.79      0.33 o
   7   5  11        1.44        1.89      0.27 o
  -5   6  11       62.57       67.28      0.60 o
  -4   6  11        1.39        1.12      0.20 o
  -3   6  11       31.15       24.69      0.40 o
  -2   6  11       40.67       40.92      0.44 o
  -1   6  11       54.58       50.24      0.62 o
   0   6  11       15.42       13.68      0.30 o
   1   6  11      341.11      341.56      1.29 o
   2   6  11        0.65        0.21      0.22 o
   3   6  11       93.32       93.17      0.97 o
   4   6  11      101.26      101.21      0.65 o
   5   6  11      268.28      282.05      2.56 o
   6   6  11       29.75       24.68      0.57 o
   7   6  11        3.87        1.97      0.20 o
  -4   7  11        7.88       11.33      0.34 o
  -3   7  11       15.10       16.14      0.58 o
  -2   7  11      271.20      262.95      2.23 o
  -1   7  11      179.59      168.88      1.49 o
   0   7  11        4.68        6.77      0.23 o
   1   7  11      191.91      193.38      0.99 o
   2   7  11       36.31       35.43      0.49 o
   3   7  11       44.78       48.14      0.51 o
   4   7  11       50.87       52.56      0.69 o
   5   7  11      202.52      233.09      1.55 o
   6   7  11      139.66      131.27      1.37 o
   7   7  11        1.12        0.21      0.21 o
  -4   8  11       19.32       23.72      0.68 o
  -3   8  11        4.84        5.56      0.36 o
  -2   8  11        4.28        4.75      0.26 o
  -1   8  11        4.41        2.76      0.16 o
   0   8  11        0.09        0.52      0.15 o
   1   8  11        6.95        8.33      0.22 o
   2   8  11      481.55      482.40      1.61 o
   3   8  11      175.18      170.79      0.96 o
   4   8  11       19.77       20.33      0.49 o
   5   8  11       28.09       32.07      0.47 o
   6   8  11       15.24       11.25      0.30 o
  -3   9  11        0.00        0.13      0.16 o
  -2   9  11       18.74       16.03      0.34 o
  -1   9  11       16.31       14.14      0.36 o
   0   9  11       10.55        8.52      0.35 o
   1   9  11       68.03       68.03      1.09 o
   2   9  11       38.07       36.21      0.67 o
   3   9  11        6.02        6.05      0.28 o
   4   9  11        4.12        4.05      0.25 o
   5   9  11        0.88        0.37      0.26 o
   6   9  11        0.01        0.39      0.13 o
  -2  10  11        1.71        1.94      0.15 o
  -1  10  11        0.17        0.09      0.16 o
   0  10  11        5.34        4.98      0.37 o
   1  10  11        0.47        0.82      0.33 o
   2  10  11      109.51      111.29      1.07 o
   3  10  11        7.52        7.04      0.27 o
   4  10  11       97.68      101.36      2.07 o
   5  10  11       29.47       38.69      0.57 o
  -1  11  11       14.79       11.55      0.33 o
   0  11  11        1.58        2.22      0.25 o
   1  11  11       18.23       20.04      0.50 o
   2  11  11        2.36        3.22      0.43 o
   3  11  11       54.90       54.77      0.56 o
   4  11  11        5.54        4.96      0.26 o
   1  12  11        7.68        6.50      0.25 o
   2  12  11        0.01        0.25      0.17 o
  -3  -9  12        7.81        6.78      0.23 o
  -2  -9  12        0.02        0.15      0.13 o
  -1  -9  12       12.89       13.51      0.39 o
   0  -9  12        0.51        0.91      0.19 o
  -4  -8  12       12.54        7.92      0.29 o
  -3  -8  12       13.74       10.32      0.36 o
  -2  -8  12        1.39        2.09      0.36 o
  -1  -8  12      102.10       96.55      1.30 o
   0  -8  12      113.67      114.61      0.82 o
   1  -8  12       37.23       41.99      0.62 o
   2  -8  12       10.01       10.28      0.20 o
  -5  -7  12        7.49        5.83      0.20 o
  -4  -7  12        1.98        1.05      0.19 o
  -3  -7  12      149.25      153.51      1.24 o
  -2  -7  12        2.43        2.47      0.41 o
  -1  -7  12       37.24       36.30      0.48 o
   0  -7  12        4.51        3.70      0.26 o
   1  -7  12       16.51       18.71      0.35 o
   2  -7  12        4.24        3.90      0.27 o
   3  -7  12       43.26       49.58      0.59 o
  -5  -6  12       16.16       18.38      0.35 o
  -4  -6  12       20.60       19.32      0.31 o
  -3  -6  12       71.86       73.37      0.58 o
  -2  -6  12       10.85        8.58      0.33 o
  -1  -6  12        1.50        0.52      0.15 o
   0  -6  12       50.81       55.36      0.48 o
   1  -6  12       18.88       20.50      0.53 o
   2  -6  12       24.58       24.08      0.59 o
   3  -6  12       64.34       65.06      0.96 o
   4  -6  12       32.97       29.04      0.64 o
  -6  -5  12       18.43       23.18      0.58 o
  -5  -5  12        4.87        4.21      0.20 o
  -4  -5  12       10.83       10.95      0.25 o
  -3  -5  12      100.85      103.05      0.68 o
  -2  -5  12        4.95        6.83      0.31 o
  -1  -5  12       20.95       19.95      0.30 o
   0  -5  12       49.88       52.49      0.43 o
   1  -5  12        2.79        2.88      0.23 o
   2  -5  12      409.87      419.13      3.10 o
   3  -5  12       65.39       66.37      0.91 o
   4  -5  12       25.34       27.02      0.53 o
  -6  -4  12        6.42        3.84      0.26 o
  -5  -4  12        9.90        9.45      0.29 o
  -4  -4  12        5.61        6.30      0.19 o
  -3  -4  12      165.69      157.68      1.17 o
  -2  -4  12        0.04        0.38      0.14 o
  -1  -4  12        4.09        3.65      0.17 o
   0  -4  12       37.60       40.65      0.37 o
   1  -4  12       23.35       19.63      0.37 o
   2  -4  12        0.34        0.46      0.18 o
   3  -4  12        0.98        0.63      0.15 o
   4  -4  12       17.87       18.99      0.41 o
   5  -4  12       11.00        9.21      0.20 o
  -6  -3  12        0.71        0.30      0.16 o
  -5  -3  12        0.04        0.17      0.20 o
  -4  -3  12       24.92       26.78      0.35 o
  -3  -3  12        0.32        0.49      0.14 o
  -2  -3  12        1.81        2.87      0.15 o
  -1  -3  12       22.66       23.42      0.44 o
   0  -3  12       23.37       17.92      0.57 o
   1  -3  12      254.53      250.43      1.34 o
   2  -3  12      696.01      728.14      1.73 o
   3  -3  12       29.74       29.19      0.33 o
   4  -3  12      123.45      121.11      0.83 o
   5  -3  12        4.74        5.34      0.20 o
  -6  -2  12        0.43        0.41      0.25 o
  -5  -2  12        1.20        1.26      0.17 o
  -4  -2  12        1.50        0.53      0.13 o
  -3  -2  12       61.05       60.81      1.16 o
  -2  -2  12      171.27      184.46      1.44 o
  -1  -2  12        8.20        7.64      0.28 o
   0  -2  12        4.28        6.17      0.28 o
   1  -2  12      367.91      365.72      2.83 o
   2  -2  12        9.76       12.38      0.46 o
   3  -2  12      104.95      116.27      0.95 o
   4  -2  12      189.42      199.03      1.24 o
   5  -2  12       21.87       20.15      0.41 o
   6  -2  12       14.76       11.73      0.42 o
  -6  -1  12        2.53        4.79      0.19 o
  -5  -1  12        0.24        2.09      0.69 o
  -4  -1  12        0.38        0.36      0.15 o
  -3  -1  12      117.90      132.76      1.63 o
  -2  -1  12        7.12        5.73      0.23 o
  -1  -1  12       81.57       78.69      0.83 o
   0  -1  12       11.70        8.76      0.23 o
   1  -1  12      142.06      142.38      0.78 o
   2  -1  12       39.01       35.71      0.47 o
   3  -1  12       53.62       52.28      0.40 o
   4  -1  12      230.64      235.43      0.91 o
   5  -1  12       11.00       12.89      0.32 o
   6  -1  12       28.87       36.96      0.56 o
  -6   0  12       87.39       86.44      1.54 o
  -5   0  12       72.16       64.59      0.79 o
  -4   0  12       15.57       18.36      0.24 o
  -3   0  12      237.57      225.92      1.60 o
  -2   0  12      177.94      195.06      1.47 o
  -1   0  12       14.70       15.59      0.39 o
   0   0  12       79.39       75.66      0.66 o
   1   0  12       88.35       93.03      0.58 o
   2   0  12       78.28       91.32      0.97 o
   3   0  12       13.92       14.28      0.29 o
   4   0  12      151.50      162.69      0.71 o
   5   0  12       73.44       78.71      0.98 o
   6   0  12        1.47        0.59      0.22 o
  -6   1  12        1.98        1.87      0.26 o
  -5   1  12       51.30       47.28      0.55 o
  -4   1  12      102.35       97.12      0.63 o
  -3   1  12       36.82       41.49      0.39 o
  -2   1  12        3.01        5.31      0.25 o
  -1   1  12       38.35       34.15      0.66 o
   0   1  12        1.69        2.77      0.18 o
   1   1  12        5.74        2.07      0.16 o
   2   1  12        9.45        6.87      0.23 o
   3   1  12       27.42       24.96      0.40 o
   4   1  12        9.80        6.20      0.20 o
   5   1  12        1.57        3.69      0.18 o
   6   1  12       15.21       19.74      0.51 o
   7   1  12        5.91        6.28      0.32 o
  -6   2  12       32.70       32.19      0.63 o
  -5   2  12        3.53        3.47      0.24 o
  -4   2  12       80.19       73.97      0.60 o
  -3   2  12       24.61       25.16      0.35 o
  -2   2  12       35.57       29.83      0.47 o
  -1   2  12      104.22      110.55      0.83 o
   0   2  12        0.79        0.77      0.12 o
   1   2  12       17.85       21.63      0.60 o
   2   2  12       10.26       13.31      0.28 o
   3   2  12       10.12        9.55      0.23 o
   4   2  12        2.91        1.39      0.25 o
   5   2  12       48.81       34.18      0.55 o
   6   2  12        0.19        0.06      0.17 o
   7   2  12       28.55       31.73      0.64 o
  -6   3  12       39.74       42.62      0.57 o
  -5   3  12        0.00        0.29      0.26 o
  -4   3  12        0.72        0.52      0.23 o
  -3   3  12       14.27       14.10      0.31 o
  -2   3  12      121.05      120.01      1.09 o
  -1   3  12       92.37       98.20      1.34 o
   0   3  12       22.90       23.86      0.33 o
   1   3  12      416.13      416.64      2.63 o
   2   3  12       31.39       32.47      0.60 o
   3   3  12       58.82       64.98      0.64 o
   4   3  12        1.46        3.64      0.18 o
   5   3  12       70.06       85.40      1.03 o
   6   3  12        0.64        1.09      0.18 o
   7   3  12        8.15        7.62      0.26 o
  -6   4  12       17.85       22.86      0.38 o
  -5   4  12      180.69      177.49      1.11 o
  -4   4  12       91.86       93.43      0.78 o
  -3   4  12        9.88       10.58      0.31 o
  -2   4  12       70.22       64.02      0.64 o
  -1   4  12       56.72       55.42      0.73 o
   0   4  12      171.84      167.66      1.83 o
   1   4  12        4.57        3.91      0.24 o
   2   4  12        8.54        7.40      0.24 o
   3   4  12        8.67       18.15      0.37 o
   4   4  12      102.67      113.79      0.80 o
   5   4  12        6.88        0.88      0.16 o
   6   4  12       69.94       64.15      1.43 o
   7   4  12       58.35       60.67      0.63 o
  -5   5  12        9.40       11.02      0.32 o
  -4   5  12        0.01        0.59      0.19 o
  -3   5  12        3.13        3.25      0.18 o
  -2   5  12      232.99      235.42      2.00 o
  -1   5  12       40.41       38.11      0.57 o
   0   5  12       63.63       63.54      0.62 o
   1   5  12      204.93      206.97      1.28 o
   2   5  12        7.84        6.45      0.29 o
   3   5  12       34.29       36.86      0.43 o
   4   5  12        6.52        6.16      0.22 o
   5   5  12        0.31        2.43      0.22 o
   6   5  12       42.07       36.03      0.63 o
   7   5  12        6.05        8.09      0.28 o
  -5   6  12       41.48       44.08      0.70 o
  -4   6  12       19.69       16.46      0.34 o
  -3   6  12       62.31       61.88      0.66 o
  -2   6  12       17.41       14.45      0.27 o
  -1   6  12       29.21       35.23      0.48 o
   0   6  12       17.62       14.78      0.24 o
   1   6  12      376.98      396.43      3.64 o
   2   6  12     1027.20     1020.07      8.99 o
   3   6  12      149.57      152.63      1.23 o
   4   6  12        0.07        0.20      0.16 o
   5   6  12      176.64      177.74      1.76 o
   6   6  12       12.21        9.72      0.46 o
   7   6  12       12.42       13.18      0.46 o
  -4   7  12       22.32       20.31      0.60 o
  -3   7  12       17.05       18.42      0.57 o
  -2   7  12       17.63       14.30      0.49 o
  -1   7  12      547.27      539.55      1.75 o
   0   7  12       73.61       76.45      0.56 o
   1   7  12       37.27       39.49      0.37 o
   2   7  12     1123.40     1155.18      7.93 o
   3   7  12       47.15       40.88      0.58 o
   4   7  12        3.60        2.40      0.23 o
   5   7  12       33.51       27.15      0.65 o
   6   7  12       14.62       17.85      0.48 o
  -4   8  12        0.27        0.47      0.15 o
  -3   8  12        0.50        0.73      0.43 o
  -2   8  12       24.88       25.77      0.58 o
  -1   8  12       86.43       76.18      0.76 o
   0   8  12        0.15        0.61      0.13 o
   1   8  12      257.65      249.41      1.18 o
   2   8  12       11.46       11.01      0.25 o
   3   8  12       17.05       17.50      0.32 o
   4   8  12        0.24        0.33      0.19 o
   5   8  12       13.22       11.10      0.37 o
   6   8  12        9.79        8.80      0.25 o
  -3   9  12        3.28        2.57      0.19 o
  -2   9  12        9.90        6.87      0.24 o
  -1   9  12       88.69       87.63      1.25 o
   0   9  12        1.75        2.93      0.28 o
   1   9  12        8.62        8.38      0.39 o
   2   9  12        7.60       10.16      0.38 o
   3   9  12       17.84       21.49      0.41 o
   4   9  12      113.38      110.37      1.19 o
   5   9  12       33.64       31.96      0.59 o
   6   9  12       12.31       10.83      0.51 o
  -2  10  12       14.73       17.02      0.44 o
  -1  10  12        9.93       10.31      0.31 o
   0  10  12       41.81       41.32      0.57 o
   1  10  12       49.28       50.22      0.82 o
   2  10  12        8.86        8.94      0.40 o
   3  10  12       38.44       37.79      0.60 o
   4  10  12       51.99       50.56      0.57 o
   5  10  12       13.36       19.65      0.44 o
  -1  11  12        1.87        0.96      0.16 o
   0  11  12        9.95       14.36      0.40 o
   1  11  12        1.16        1.78      0.25 o
   2  11  12        1.07        1.72      0.25 o
   3  11  12       14.15       13.78      0.22 o
   4  11  12       29.52       25.88      0.54 o
  -3  -8  13       58.18       58.11      0.65 o
  -2  -8  13        0.97        1.29      0.16 o
  -1  -8  13       21.66       19.33      0.46 o
   0  -8  13       62.54       60.51      0.55 o
   1  -8  13        1.53        1.70      0.13 o
  -4  -7  13      113.95      114.44      0.91 o
  -3  -7  13        2.51        2.54      0.30 o
  -2  -7  13       41.41       41.91      0.60 o
  -1  -7  13       90.81       89.68      0.73 o
   0  -7  13      109.28      105.90      0.63 o
   1  -7  13        0.11        0.46      0.16 o
   2  -7  13        5.98        7.67      0.25 o
  -5  -6  13       10.70       13.07      0.27 o
  -4  -6  13       23.40       18.12      0.32 o
  -3  -6  13      138.80      123.28      0.90 o
  -2  -6  13       25.84       27.97      0.50 o
  -1  -6  13       31.36       31.94      0.46 o
   0  -6  13       44.52       44.08      0.52 o
   1  -6  13       68.48       62.02      0.88 o
   2  -6  13        0.12        0.28      0.23 o
   3  -6  13        3.22        3.04      0.22 o
  -5  -5  13       13.57       12.89      0.26 o
  -4  -5  13        3.45        2.82      0.19 o
  -3  -5  13       52.92       48.93      0.50 o
  -2  -5  13        3.89        5.23      0.22 o
  -1  -5  13      184.97      169.37      0.82 o
   0  -5  13       28.04       26.89      0.36 o
   1  -5  13       32.67       33.23      0.43 o
   2  -5  13       99.20      101.01      1.14 o
   3  -5  13       15.07       17.49      0.63 o
   4  -5  13        0.31        0.34      0.15 o
  -6  -4  13        7.92        8.41      0.36 o
  -5  -4  13        6.75        6.16      0.23 o
  -4  -4  13       25.18       24.81      0.47 o
  -3  -4  13       24.63       20.65      0.41 o
  -2  -4  13       12.42        6.70      0.24 o
  -1  -4  13        0.00        0.30      0.12 o
   0  -4  13      253.39      264.59      1.66 o
   1  -4  13      169.59      168.39      1.06 o
   2  -4  13       31.57       34.10      0.47 o
   3  -4  13       55.02       54.89      0.51 o
   4  -4  13       55.53       51.11      0.72 o
   5  -4  13        0.22        0.53      0.12 o
  -6  -3  13        1.81        1.74      0.21 o
  -5  -3  13        0.71        0.44      0.18 o
  -4  -3  13       12.04        8.25      0.24 o
  -3  -3  13        7.10        3.70      0.24 o
  -2  -3  13        3.81        3.09      0.21 o
  -1  -3  13        0.04        0.57      0.16 o
   0  -3  13      513.39      532.74      3.14 o
   1  -3  13      186.31      194.88      1.23 o
   2  -3  13      243.54      248.74      0.95 o
   3  -3  13      612.52      637.52      2.61 o
   4  -3  13       86.05       65.81      0.61 o
   5  -3  13        6.59        5.94      0.29 o
  -6  -2  13        0.64        0.84      0.13 o
  -5  -2  13        0.16        0.48      0.21 o
  -4  -2  13       11.80        7.59      0.20 o
  -3  -2  13       10.55        6.05      0.23 o
  -2  -2  13       51.12       45.32      0.49 o
  -1  -2  13       22.39       17.94      0.40 o
   0  -2  13       14.45       16.33      0.43 o
   1  -2  13       36.86       36.16      0.47 o
   2  -2  13      285.06      280.35      2.16 o
   3  -2  13       24.77       22.95      0.32 o
   4  -2  13       61.24       69.57      0.74 o
   5  -2  13        2.82        3.17      0.39 o
  -6  -1  13        0.10        0.69      0.13 o
  -5  -1  13        0.25        0.23      0.14 o
  -4  -1  13        4.64        4.86      0.19 o
  -3  -1  13       19.82       21.35      0.46 o
  -2  -1  13       25.54       28.97      0.45 o
  -1  -1  13      383.99      374.83      3.05 o
   0  -1  13      972.58     1004.21      8.53 o
   1  -1  13      374.01      382.92      3.92 o
   2  -1  13      145.83      145.10      0.89 o
   3  -1  13       27.64       26.72      0.37 o
   4  -1  13      257.02      241.38      1.59 o
   5  -1  13        0.19        0.26      0.20 o
   6  -1  13       23.87       21.04      0.43 o
  -6   0  13       15.86       14.73      0.37 o
  -5   0  13       85.30       86.77      0.67 o
  -4   0  13        2.78        1.74      0.14 o
  -3   0  13       32.00       26.34      0.74 o
  -2   0  13       45.87       41.68      0.48 o
  -1   0  13       51.68       49.47      0.62 o
   0   0  13     1493.41     1485.80     19.44 o
   1   0  13      158.48      161.58      0.98 o
   2   0  13      134.92      150.64      1.13 o
   3   0  13       82.45       75.29      0.48 o
   4   0  13        0.68        1.01      0.15 o
   5   0  13        1.15        0.38      0.22 o
   6   0  13        3.49        3.93      0.25 o
  -6   1  13       98.26       95.91      0.83 o
  -5   1  13       28.40       31.48      0.44 o
  -4   1  13      104.12      104.06      0.56 o
  -3   1  13      127.25      130.78      0.57 o
  -2   1  13        2.11        1.64      0.20 o
  -1   1  13      130.23      132.71      1.24 o
   0   1  13       10.40       10.26      0.29 o
   1   1  13        9.96       10.61      0.70 o
   2   1  13       14.86       15.45      0.39 o
   3   1  13      164.96      169.93      1.25 o
   4   1  13       12.41       16.02      0.25 o
   5   1  13        0.00        0.40      0.27 o
   6   1  13        0.46        1.32      0.21 o
  -6   2  13       81.24       80.34      0.74 o
  -5   2  13      360.12      381.98      1.93 o
  -4   2  13        0.35        0.57      0.16 o
  -3   2  13      183.54      182.02      1.24 o
  -2   2  13       60.92       71.50      1.22 o
  -1   2  13        7.42        8.37      0.41 o
   0   2  13       47.62       46.10      0.56 o
   1   2  13       27.95       23.28      1.18 o
   2   2  13       26.87       27.54      0.44 o
   3   2  13        2.38        3.59      0.17 o
   4   2  13       26.21       19.43      0.28 o
   5   2  13       26.17       35.46      0.56 o
   6   2  13        2.21        1.42      0.17 o
  -6   3  13       10.28        9.92      0.29 o
  -5   3  13      249.66      255.60      1.80 o
  -4   3  13       95.17      103.42      0.94 o
  -3   3  13        7.78        7.86      0.28 o
  -2   3  13       91.82       90.64      0.73 o
  -1   3  13       65.25       65.40      0.63 o
   0   3  13      255.75      259.76      2.88 o
   1   3  13       15.33       13.45      0.30 o
   2   3  13        6.02        4.77      0.27 o
   3   3  13       68.40       64.84      0.46 o
   4   3  13       38.51       41.14      0.48 o
   5   3  13        4.20        1.82      0.23 o
   6   3  13       29.28       23.86      0.70 o
   7   3  13        1.92        3.39      0.26 o
  -5   4  13       12.55       13.72      0.35 o
  -4   4  13        3.90        6.57      0.28 o
  -3   4  13       27.66       33.46      0.40 o
  -2   4  13       93.61      104.13      0.83 o
  -1   4  13      101.68       97.91      0.93 o
   0   4  13      196.53      187.86      2.24 o
   1   4  13      689.36      711.99      5.02 o
   2   4  13       90.79       82.70      0.99 o
   3   4  13        0.01        0.71      0.13 o
   4   4  13      229.57      219.98      1.14 o
   5   4  13        0.49        0.28      0.28 o
   6   4  13       30.68       35.52      0.59 o
   7   4  13        0.00       -0.09      0.14 o
  -5   5  13       16.81       17.25      0.39 o
  -4   5  13        7.38        8.39      0.27 o
  -3   5  13        9.07        6.15      0.22 o
  -2   5  13      130.15      121.82      1.33 o
  -1   5  13       34.28       32.67      0.56 o
   0   5  13      111.10      113.58      0.61 o
   1   5  13      460.17      436.39      4.71 o
   2   5  13       15.09       14.64      0.32 o
   3   5  13        0.64        0.20      0.14 o
   4   5  13      176.73      155.67      1.15 o
   5   5  13       51.97       52.48      1.25 o
   6   5  13       12.63       16.35      0.42 o
   7   5  13        1.06        1.62      0.16 o
  -5   6  13        1.95        1.64      0.18 o
  -4   6  13        0.03        0.08      0.14 o
  -3   6  13       35.40       32.89      0.49 o
  -2   6  13       74.93       70.19      0.57 o
  -1   6  13      133.15      135.92      1.22 o
   0   6  13        3.31        3.19      0.13 o
   1   6  13       22.77       23.20      0.32 o
   2   6  13      331.27      343.55      2.44 o
   3   6  13       21.76       27.65      0.58 o
   4   6  13       72.50       62.88      0.65 o
   5   6  13        1.79        0.07      0.15 o
   6   6  13       44.75       47.81      0.55 o
  -4   7  13       52.21       55.20      1.22 o
  -3   7  13       23.69       21.54      0.47 o
  -2   7  13      117.10      112.67      0.78 o
  -1   7  13       67.40       72.42      0.54 o
   0   7  13        0.13        0.26      0.13 o
   1   7  13      160.60      162.38      0.88 o
   2   7  13      120.33      111.44      1.04 o
   3   7  13       18.12       19.89      0.33 o
   4   7  13       37.87       42.69      0.82 o
   5   7  13        6.91       11.68      0.45 o
   6   7  13       53.83       50.16      0.94 o
  -3   8  13       33.66       32.22      0.48 o
  -2   8  13       92.96       92.29      0.76 o
  -1   8  13       11.73       12.45      0.36 o
   0   8  13       42.85       40.35      0.59 o
   1   8  13       49.79       52.93      0.77 o
   2   8  13        3.99        6.61      0.21 o
   3   8  13      137.05      139.35      0.96 o
   4   8  13        1.51        2.88      0.22 o
   5   8  13       37.00       33.33      0.56 o
   6   8  13       12.12        9.67      0.24 o
  -3   9  13        6.58        9.48      0.29 o
  -2   9  13        0.00        0.34      0.14 o
  -1   9  13       40.83       33.29      0.53 o
   0   9  13       31.00       25.58      0.49 o
   1   9  13       24.51       26.48      0.45 o
   2   9  13       89.93       82.46      1.34 o
   3   9  13       13.73       11.27      0.31 o
   4   9  13       25.88       21.32      0.36 o
   5   9  13        5.03        5.72      0.30 o
  -2  10  13       13.03       12.90      0.32 o
  -1  10  13        5.83        6.92      0.25 o
   0  10  13        2.44        2.57      0.29 o
   1  10  13       27.86       25.02      0.46 o
   2  10  13       29.76       25.55      0.67 o
   3  10  13       23.32       23.93      0.66 o
   4  10  13       45.26       44.87      0.82 o
   5  10  13        1.99        4.75      0.18 o
   0  11  13        7.50        7.75      0.46 o
   1  11  13        4.54        4.03      0.38 o
   2  11  13        0.00        0.05      0.14 o
   3  11  13        5.62        5.41      0.21 o
  -3  -8  14        1.19        0.63      0.16 o
  -2  -8  14        0.13        0.00      0.16 o
  -1  -8  14       11.66       10.78      0.24 o
   0  -8  14        5.38        3.15      0.16 o
  -4  -7  14      106.22      108.67      1.69 o
  -3  -7  14       92.90       92.34      4.20 o
  -2  -7  14        2.80        2.96      0.21 o
  -1  -7  14        1.93        2.76      0.18 o
   0  -7  14       16.53       15.82      0.26 o
   1  -7  14       13.34       14.50      0.26 o
   2  -7  14        6.76        7.14      0.26 o
  -5  -6  14        0.88        1.22      0.17 o
  -4  -6  14        3.75        3.10      0.16 o
  -3  -6  14       20.90       16.85      0.40 o
  -2  -6  14        0.16        0.06      0.19 o
  -1  -6  14        0.10        0.39      0.17 o
   0  -6  14       36.37       35.33      0.40 o
   1  -6  14        0.21        0.62      0.17 o
   2  -6  14        6.42        7.22      0.27 o
   3  -6  14        0.08        0.17      0.15 o
  -5  -5  14        4.33        4.20      0.19 o
  -4  -5  14        8.08        7.76      0.26 o
  -3  -5  14       88.60       85.34      0.88 o
  -2  -5  14        2.75        1.80      0.20 o
  -1  -5  14      109.95       98.30      0.68 o
   0  -5  14       41.43       40.12      0.50 o
   1  -5  14      130.95      142.71      0.80 o
   2  -5  14        5.65        6.30      0.22 o
   3  -5  14        0.28        0.04      0.16 o
   4  -5  14        3.54        5.53      0.21 o
  -5  -4  14        3.92        3.93      0.22 o
  -4  -4  14        0.24        0.63      0.24 o
  -3  -4  14        7.98        9.32      0.27 o
  -2  -4  14      133.27      129.96      0.84 o
  -1  -4  14        2.13        2.69      0.16 o
   0  -4  14      318.34      300.99      2.17 o
   1  -4  14        3.70        3.38      0.16 o
   2  -4  14        1.77        1.78      0.17 o
   3  -4  14        5.42        7.25      0.31 o
   4  -4  14       18.45       16.49      0.39 o
  -6  -3  14        7.49        9.53      0.22 o
  -5  -3  14        7.70        8.66      0.29 o
  -4  -3  14        1.89        2.66      0.22 o
  -3  -3  14       13.60       16.67      0.34 o
  -2  -3  14       21.34       14.51      0.28 o
  -1  -3  14       40.03       31.90      0.35 o
   0  -3  14      147.97      138.77      0.72 o
   1  -3  14      349.32      353.78      1.20 o
   2  -3  14        0.48        0.37      0.18 o
   3  -3  14       10.80       10.95      0.30 o
   4  -3  14      294.17      301.64      2.51 o
   5  -3  14        2.02        0.40      0.17 o
  -6  -2  14        5.54        5.46      0.23 o
  -5  -2  14        3.73        4.95      0.26 o
  -4  -2  14       17.84       21.10      0.40 o
  -3  -2  14      110.37      101.09      0.95 o
  -2  -2  14       87.50       90.85      0.53 o
  -1  -2  14        0.32        0.90      0.31 o
   0  -2  14      559.13      544.73      4.14 o
   1  -2  14        8.60        6.76      0.25 o
   2  -2  14      332.62      321.26      1.15 o
   3  -2  14       10.30       13.35      0.25 o
   4  -2  14        5.91        7.60      0.32 o
   5  -2  14       16.42       13.46      0.37 o
  -5  -1  14        0.13        0.20      0.14 o
  -4  -1  14        0.03        0.30      0.18 o
  -3  -1  14       51.26       52.06      0.50 o
  -2  -1  14       84.63       75.13      0.47 o
  -1  -1  14        2.30        2.34      0.16 o
   0  -1  14      293.10      302.60      4.16 o
   1  -1  14      376.42      377.30      2.22 o
   2  -1  14      104.02      101.00      0.85 o
   3  -1  14        4.95        2.40      0.16 o
   4  -1  14       22.20       22.48      0.49 o
   5  -1  14        0.30        1.44      0.21 o
   6  -1  14       12.15       12.64      0.31 o
  -6   0  14       85.21       85.72      0.68 o
  -5   0  14        0.99        0.93      0.19 o
  -4   0  14        4.80        5.02      0.20 o
  -3   0  14      321.83      328.96      2.76 o
  -2   0  14       16.82       14.02      0.35 o
  -1   0  14       14.48       12.05      0.48 o
   0   0  14      161.68      158.89      1.36 o
   1   0  14      415.86      426.64      4.67 o
   2   0  14      291.39      310.95      1.50 o
   3   0  14       30.48       26.72      0.30 o
   4   0  14       77.01       81.07      0.73 o
   5   0  14       13.35        8.28      0.32 o
   6   0  14        6.35        4.62      0.24 o
  -6   1  14       63.35       63.60      0.66 o
  -5   1  14       10.12        9.87      0.32 o
  -4   1  14       15.09       16.90      0.34 o
  -3   1  14        1.30        1.48      0.17 o
  -2   1  14        0.23        0.50      0.14 o
  -1   1  14       77.39       80.48      0.72 o
   0   1  14       43.60       47.01      0.88 o
   1   1  14       20.62       22.11      0.40 o
   2   1  14       20.15       20.97      0.31 o
   3   1  14       36.34       32.10      0.35 o
   4   1  14        0.54        0.33      0.12 o
   5   1  14        1.40        1.47      0.28 o
   6   1  14       11.47        9.25      0.46 o
  -6   2  14       22.43       20.19      0.35 o
  -5   2  14        7.78        5.73      0.28 o
  -4   2  14       89.97       91.58      1.01 o
  -3   2  14        0.07        0.21      0.20 o
  -2   2  14        0.51        0.37      0.17 o
  -1   2  14        0.38        0.59      0.22 o
   0   2  14      184.12      185.87      2.90 o
   1   2  14        0.60        0.39      0.19 o
   2   2  14       33.51       36.68      0.66 o
   3   2  14       57.10       49.86      0.65 o
   4   2  14       66.74       45.58      0.39 o
   5   2  14        0.76        1.01      0.20 o
   6   2  14        2.99        0.95      0.19 o
  -5   3  14       53.72       53.28      0.84 o
  -4   3  14        2.46        2.13      0.25 o
  -3   3  14        1.71        1.29      0.27 o
  -2   3  14        4.26        5.05      0.24 o
  -1   3  14        7.65        8.59      0.41 o
   0   3  14      216.44      214.85      3.80 o
   1   3  14      135.25      136.51      0.93 o
   2   3  14       14.62       15.52      0.31 o
   3   3  14       48.55       46.39      0.41 o
   4   3  14      100.64       86.10      1.30 o
   5   3  14       25.76       22.13      0.52 o
   6   3  14        0.21       -0.06      0.19 o
  -5   4  14        2.08        3.19      0.21 o
  -4   4  14      254.97      253.62      1.42 o
  -3   4  14       17.40       16.75      0.35 o
  -2   4  14       32.78       31.97      0.44 o
  -1   4  14      208.21      216.84      1.66 o
   0   4  14       12.99       11.03      0.24 o
   1   4  14      139.22      129.03      1.25 o
   2   4  14        7.44        7.07      0.26 o
   3   4  14       12.58       11.55      0.25 o
   4   4  14      169.65      138.98      0.95 o
   5   4  14       14.48       12.00      0.46 o
   6   4  14       40.88       45.21      0.65 o
  -5   5  14       26.49       26.33      0.41 o
  -4   5  14        4.08        4.38      0.28 o
  -3   5  14        8.18        7.19      0.23 o
  -2   5  14        8.24        7.46      0.30 o
  -1   5  14        4.90        4.82      0.18 o
   0   5  14        4.47        4.29      0.15 o
   1   5  14      255.83      253.70      1.41 o
   2   5  14       79.64       80.52      0.69 o
   3   5  14       61.40       61.57      0.52 o
   4   5  14        5.27        5.85      0.20 o
   5   5  14       19.74       13.82      0.49 o
   6   5  14        1.29        1.57      0.18 o
  -4   6  14       17.07       18.47      0.30 o
  -3   6  14        4.68        4.38      0.23 o
  -2   6  14       15.95       14.57      0.30 o
  -1   6  14       64.78       59.69      0.47 o
   0   6  14        0.02        1.21      0.37 o
   1   6  14      145.02      155.52      0.90 o
   2   6  14       30.74       33.22      0.39 o
   3   6  14       35.69       38.13      0.68 o
   4   6  14        0.18        0.21      0.21 o
   5   6  14        3.25        6.55      0.28 o
   6   6  14        0.33        0.47      0.20 o
  -4   7  14       25.09       29.00      0.95 o
  -3   7  14      123.10      118.90      0.92 o
  -2   7  14       29.03       24.85      0.45 o
  -1   7  14      346.36      347.31      2.42 o
   0   7  14        0.15        0.31      0.13 o
   1   7  14       39.72       38.48      0.45 o
   2   7  14       37.52       32.00      0.40 o
   3   7  14        4.97        5.16      0.21 o
   4   7  14       10.74       14.31      0.35 o
   5   7  14        0.01        0.69      0.24 o
   6   7  14        0.94        1.54      0.21 o
  -3   8  14        1.86        2.04      0.19 o
  -2   8  14       16.82       17.17      0.43 o
  -1   8  14       15.40       13.08      0.34 o
   0   8  14       62.99       69.93      0.70 o
   1   8  14        5.23        5.95      0.25 o
   2   8  14       35.42       40.54      0.48 o
   3   8  14       20.11       17.80      0.37 o
   4   8  14        1.39        2.05      0.20 o
   5   8  14        0.07        0.67      0.22 o
   6   8  14       23.60       26.15      1.18 o
  -2   9  14       31.07       32.10      1.55 o
  -1   9  14       26.32       31.80      0.49 o
   0   9  14       16.49       18.16      0.36 o
   1   9  14       25.19       25.41      0.50 o
   2   9  14        9.35        8.89      0.29 o
   3   9  14        2.43        1.16      0.22 o
   4   9  14        0.11        0.48      0.14 o
   5   9  14        7.77        5.19      0.26 o
  -1  10  14        0.91        0.48      0.14 o
   0  10  14       12.82       14.59      0.33 o
   1  10  14        3.18        4.01      0.20 o
   2  10  14       50.33       50.45      0.59 o
   3  10  14        9.14       10.28      0.30 o
   4  10  14        0.15        0.27      0.19 o
   1  11  14        1.84        0.83      0.21 o
   2  11  14        7.40        8.29      0.22 o
   3  11  14        3.27        4.14      0.36 o
  -3  -7  15        0.80        0.32      0.17 o
  -2  -7  15        0.00        0.18      0.18 o
  -1  -7  15        5.74        6.59      0.23 o
   0  -7  15        3.72        4.23      0.17 o
   1  -7  15        2.15        1.69      0.15 o
  -4  -6  15        0.37        0.19      0.14 o
  -3  -6  15        1.37        1.19      0.15 o
  -2  -6  15        8.30        6.53      0.27 o
  -1  -6  15        7.47        6.83      0.29 o
   0  -6  15        0.75        0.62      0.14 o
   1  -6  15        1.64        1.99      0.17 o
   2  -6  15        0.61        0.60      0.20 o
  -5  -5  15        0.01        0.03      0.22 o
  -4  -5  15        7.80        3.24      0.16 o
  -3  -5  15       12.04        9.92      0.25 o
  -2  -5  15        3.95        3.48      0.26 o
  -1  -5  15       18.88       15.99      0.34 o
   0  -5  15        7.48        7.37      0.27 o
   1  -5  15        1.37        1.31      0.19 o
   2  -5  15        7.61        8.19      0.22 o
   3  -5  15       23.55       21.66      0.30 o
  -5  -4  15        0.21        0.24      0.15 o
  -4  -4  15        0.00        0.20      0.13 o
  -3  -4  15        5.10        4.95      0.20 o
  -2  -4  15       30.55       26.26      0.54 o
  -1  -4  15        0.58        0.82      0.14 o
   0  -4  15      130.23      120.03      0.83 o
   1  -4  15        5.44        6.78      0.22 o
   2  -4  15       12.92       12.43      0.26 o
   3  -4  15       64.66       66.43      0.69 o
   4  -4  15       47.39       51.05      0.41 o
  -5  -3  15        1.26        2.42      0.20 o
  -4  -3  15        2.45        2.97      0.22 o
  -3  -3  15       12.82        9.25      0.26 o
  -2  -3  15       20.49       12.84      0.23 o
  -1  -3  15        0.04        0.70      0.16 o
   0  -3  15        0.00        0.42      0.14 o
   1  -3  15        1.81        2.28      0.17 o
   2  -3  15        0.08        0.10      0.17 o
   3  -3  15       10.72       11.73      0.26 o
   4  -3  15        4.40        4.15      0.16 o
   5  -3  15        0.55        1.51      0.16 o
  -5  -2  15        0.01        0.16      0.15 o
  -4  -2  15        7.72        5.82      0.25 o
  -3  -2  15      116.17       88.33      0.90 o
  -2  -2  15       19.41       16.44      0.25 o
  -1  -2  15      132.20      113.33      0.64 o
   0  -2  15       12.12       16.28      0.28 o
   1  -2  15       52.21       50.54      0.48 o
   2  -2  15       31.10       27.51      0.32 o
   3  -2  15      288.28      296.07      2.86 o
   4  -2  15        1.36        1.65      0.18 o
   5  -2  15        0.05        0.54      0.15 o
  -5  -1  15        1.99        2.62      0.18 o
  -4  -1  15        5.77        4.68      0.21 o
  -3  -1  15       21.50       23.90      0.32 o
  -2  -1  15       22.12       19.40      0.29 o
  -1  -1  15       19.20       24.83      0.32 o
   0  -1  15      299.10      304.19      1.63 o
   1  -1  15       25.18       26.46      0.36 o
   2  -1  15       54.64       58.64      0.44 o
   3  -1  15      156.45      151.58      1.39 o
   4  -1  15       52.17       53.83      0.84 o
   5  -1  15       40.90       31.70      0.55 o
  -5   0  15        5.49        5.28      0.31 o
  -4   0  15        3.76        2.91      0.18 o
  -3   0  15       93.57       88.90      0.50 o
  -2   0  15       30.67       27.84      0.40 o
  -1   0  15       96.04       84.66      0.59 o
   0   0  15        9.61        8.96      0.36 o
   1   0  15     1463.99     1510.19      9.58 o
   2   0  15      324.05      334.76      2.09 o
   3   0  15       63.05       66.66      0.44 o
   4   0  15       33.68       35.05      0.72 o
   5   0  15       26.67       19.49      0.43 o
   6   0  15        3.23        6.58      0.61 o
  -5   1  15       27.89       29.72      0.43 o
  -4   1  15        0.31        0.29      0.24 o
  -3   1  15      169.77      156.77      1.05 o
  -2   1  15        4.59        4.56      0.24 o
  -1   1  15       16.88       15.35      0.26 o
   0   1  15      317.89      312.31      3.08 o
   1   1  15      740.83      761.92      3.04 o
   2   1  15        6.31        4.86      0.17 o
   3   1  15      120.99      139.88      0.76 o
   4   1  15       17.74       18.22      0.34 o
   5   1  15        0.70        2.38      0.22 o
   6   1  15       11.74       11.10      0.44 o
  -5   2  15       16.89       18.46      0.39 o
  -4   2  15        0.07        0.02      0.36 o
  -3   2  15      181.08      173.79      5.57 o
  -2   2  15       52.08       46.78      0.67 o
  -1   2  15       12.07       14.09      0.29 o
   0   2  15        5.89       10.63      1.72 o
   1   2  15       32.76       37.08      0.39 o
   2   2  15       28.21       30.10      0.34 o
   3   2  15       44.06       40.93      0.39 o
   4   2  15      135.76      121.63      1.27 o
   5   2  15       10.24        4.41      0.32 o
   6   2  15        2.09        1.69      0.26 o
  -5   3  15        4.25        5.27      0.19 o
  -4   3  15        9.76        9.67      0.29 o
  -3   3  15        0.31        0.80      0.27 o
  -2   3  15        0.46        0.72      0.15 o
  -1   3  15      265.05      277.92      1.84 o
   0   3  15       22.55       21.76      0.32 o
   1   3  15      312.80      317.00      2.25 o
   2   3  15        0.44        1.46      0.23 o
   3   3  15       17.69       16.70      0.27 o
   4   3  15      327.78      318.68      2.50 o
   5   3  15       21.15       11.09      0.33 o
   6   3  15        0.05        0.29      0.23 o
  -5   4  15        4.33        6.46      0.25 o
  -4   4  15        1.08        0.77      0.16 o
  -3   4  15        0.40        1.09      0.22 o
  -2   4  15        0.49        0.52      0.16 o
  -1   4  15        4.62        4.76      0.41 o
   0   4  15        7.87       11.16      0.22 o
   1   4  15        1.10        1.38      0.15 o
   2   4  15       10.75       10.89      0.26 o
   3   4  15       97.32       85.02      0.65 o
   4   4  15       13.82       17.36      0.56 o
   5   4  15        0.01       -0.01      0.24 o
   6   4  15        0.04        0.02      0.14 o
  -4   5  15        1.86        1.54      0.14 o
  -3   5  15        1.99        2.89      0.18 o
  -2   5  15       18.02       16.17      0.38 o
  -1   5  15       65.35       66.64      0.63 o
   0   5  15      230.22      229.59      1.86 o
   1   5  15      132.18      145.97      0.80 o
   2   5  15      417.06      427.58      1.92 o
   3   5  15        2.53        3.02      0.18 o
   4   5  15      178.20      162.63      1.45 o
   5   5  15        0.25        0.77      0.25 o
   6   5  15        1.40        1.67      0.16 o
  -4   6  15        7.07        8.54      0.27 o
  -3   6  15       16.23       11.62      0.25 o
  -2   6  15       93.77       90.83      0.93 o
  -1   6  15       69.01       72.47      0.60 o
   0   6  15       33.00       34.46      0.41 o
   1   6  15      102.39       96.65      0.63 o
   2   6  15       56.76       51.46      0.42 o
   3   6  15       24.55       23.89      0.36 o
   4   6  15       47.35       49.18      0.67 o
   5   6  15        9.35       10.51      0.32 o
   6   6  15        7.54        8.71      0.43 o
  -3   7  15        3.47        4.91      0.21 o
  -2   7  15        3.38        2.83      0.23 o
  -1   7  15       55.00       57.32      0.77 o
   0   7  15       37.42       39.78      0.58 o
   1   7  15       19.43       20.52      0.30 o
   2   7  15       26.58       28.48      0.38 o
   3   7  15        2.90        2.21      0.22 o
   4   7  15       26.84       29.99      0.56 o
   5   7  15        4.18        5.50      0.23 o
   6   7  15       83.58       88.98      2.11 o
  -3   8  15       25.57       25.57      1.44 o
  -2   8  15        0.97        0.90      0.27 o
  -1   8  15       45.93       44.10      0.64 o
   0   8  15       20.62       21.65      0.41 o
   1   8  15        2.14        2.15      0.19 o
   2   8  15       11.46       11.74      0.33 o
   3   8  15        0.04        0.27      0.16 o
   4   8  15        2.24        2.94      0.20 o
   5   8  15       39.58       43.95      0.47 o
  -2   9  15        2.48        2.16      0.22 o
  -1   9  15        7.60        8.14      0.36 o
   0   9  15        1.73        1.47      0.18 o
   1   9  15        3.63        4.55      0.23 o
   2   9  15       36.64       39.34      0.47 o
   3   9  15        0.37        0.80      0.20 o
   4   9  15        2.82        2.70      0.19 o
   5   9  15        0.82        2.03      0.18 o
  -1  10  15       23.13       25.01      0.42 o
   0  10  15       65.79       64.63      0.69 o
   1  10  15        3.38        3.56      0.17 o
   2  10  15        0.12        0.19      0.15 o
   3  10  15        3.07        3.46      0.26 o
   4  10  15        5.96        6.48      0.26 o
  -2  -7  16        0.19        0.20      0.14 o
  -1  -7  16        0.06        0.02      0.11 o
   0  -7  16        2.28        2.68      0.18 o
  -3  -6  16        1.21        0.76      0.14 o
  -2  -6  16        3.83        3.46      0.30 o
  -1  -6  16        5.26        4.21      0.22 o
   0  -6  16        3.53        2.80      0.17 o
   1  -6  16       24.14       23.95      0.35 o
   2  -6  16        1.23        1.03      0.14 o
  -4  -5  16       12.14       15.26      0.24 o
  -3  -5  16        0.51        0.47      0.13 o
  -2  -5  16        1.04        1.16      0.16 o
  -1  -5  16        7.83        4.67      0.21 o
   0  -5  16       13.97       13.64      0.30 o
   1  -5  16       31.86       29.63      0.45 o
   2  -5  16        5.12        4.61      0.22 o
   3  -5  16       64.80       69.02      0.63 o
  -4  -4  16        0.35        0.53      0.14 o
  -3  -4  16        9.68        8.08      0.23 o
  -2  -4  16       31.26       31.47      0.54 o
  -1  -4  16       64.93       64.01      0.76 o
   0  -4  16       27.33       28.26      0.51 o
   1  -4  16       38.87       34.12      0.42 o
   2  -4  16       63.19       71.10      0.85 o
   3  -4  16       21.29       20.06      0.30 o
  -5  -3  16        0.06        0.06      0.16 o
  -4  -3  16        3.27        3.14      0.18 o
  -3  -3  16        4.71        5.86      0.22 o
  -2  -3  16       13.97       13.86      0.29 o
  -1  -3  16       21.65       22.41      0.34 o
   0  -3  16       32.46       33.24      0.36 o
   1  -3  16       13.96       11.21      0.29 o
   2  -3  16        3.22        2.34      0.17 o
   3  -3  16       44.37       45.14      0.73 o
   4  -3  16       28.44       29.81      0.33 o
  -5  -2  16        0.87        0.48      0.19 o
  -4  -2  16       38.26       36.18      0.52 o
  -3  -2  16       35.56       35.46      0.47 o
  -2  -2  16        0.34        1.16      0.15 o
  -1  -2  16       42.66       34.93      0.37 o
   0  -2  16       40.34       39.99      0.40 o
   1  -2  16       27.36       25.22      0.35 o
   2  -2  16       58.05       57.35      0.49 o
   3  -2  16      130.70      133.35      1.17 o
   4  -2  16        0.03        0.09      0.13 o
   5  -2  16       47.69       44.21      1.56 o
  -5  -1  16        0.75        0.74      0.15 o
  -4  -1  16        2.53        1.92      0.23 o
  -3  -1  16        4.83        3.77      0.18 o
  -2  -1  16       91.64       76.93      0.63 o
  -1  -1  16       21.23       27.00      0.36 o
   0  -1  16        7.73       13.70      0.29 o
   1  -1  16      255.82      268.36      1.42 o
   2  -1  16        0.24        0.68      0.14 o
   3  -1  16       43.24       44.99      0.49 o
   4  -1  16        2.80        4.35      0.22 o
   5  -1  16        3.86        4.41      0.20 o
  -5   0  16        2.79        2.47      0.22 o
  -4   0  16        0.78        0.18      0.15 o
  -3   0  16       12.10       13.33      0.29 o
  -2   0  16        5.28        6.27      0.27 o
  -1   0  16      172.97      164.06      1.07 o
   0   0  16        3.26        3.05      0.17 o
   1   0  16       93.22       87.07      0.83 o
   2   0  16       30.99       27.32      0.37 o
   3   0  16       95.02       84.62      0.55 o
   4   0  16        0.79        2.02      0.21 o
   5   0  16        6.87        7.03      0.25 o
  -5   1  16        0.97        0.57      0.17 o
  -4   1  16       24.48       26.47      0.44 o
  -3   1  16       16.85       16.92      0.38 o
  -2   1  16        3.34        2.44      0.21 o
  -1   1  16       54.10       40.94      0.47 o
   0   1  16       45.77       39.31      0.62 o
   1   1  16        3.00        3.15      0.21 o
   2   1  16      292.97      274.96      2.11 o
   3   1  16      165.21      168.44      0.89 o
   4   1  16      108.21      101.92      0.87 o
   5   1  16       17.18       18.33      0.37 o
  -5   2  16       10.88        8.43      0.31 o
  -4   2  16        0.38        0.14      0.24 o
  -3   2  16        3.61        3.09      0.47 o
  -2   2  16       10.71        8.49      0.27 o
  -1   2  16       15.31       20.51      0.34 o
   0   2  16      344.04      353.36      2.48 o
   1   2  16      160.90      170.60      0.93 o
   2   2  16        4.95        4.90      0.18 o
   3   2  16       14.00       16.14      0.28 o
   4   2  16       12.68       12.22      0.32 o
   5   2  16        9.84       15.17      0.85 o
  -5   3  16       12.33       10.44      0.25 o
  -4   3  16        3.39        3.75      0.26 o
  -3   3  16       14.10       10.51      0.47 o
  -2   3  16        5.40        5.17      0.26 o
  -1   3  16      238.13      230.08      1.40 o
   0   3  16       34.50       37.38      0.44 o
   1   3  16        5.75        4.03      0.19 o
   2   3  16       37.21       48.74      0.47 o
   3   3  16        8.96       10.23      0.28 o
   4   3  16        0.07        0.67      0.29 o
   5   3  16       23.42       15.13      0.35 o
   6   3  16        0.98        0.67      0.16 o
  -4   4  16        3.65        3.65      0.20 o
  -3   4  16        0.57        0.71      0.29 o
  -2   4  16       72.19       77.38      0.84 o
  -1   4  16        3.05        4.77      0.24 o
   0   4  16      253.89      259.52      2.31 o
   1   4  16       24.94       26.57      0.36 o
   2   4  16      177.84      190.97      0.90 o
   3   4  16       20.04       20.83      0.37 o
   4   4  16       65.69       49.32      0.89 o
   5   4  16        0.91        0.96      0.24 o
   6   4  16       16.51       21.43      0.45 o
  -4   5  16        6.28        6.63      0.18 o
  -3   5  16       42.87       41.96      0.62 o
  -2   5  16      127.63      130.72      1.14 o
  -1   5  16        1.17        2.11      0.19 o
   0   5  16        3.45        2.32      0.19 o
   1   5  16      870.36      879.73      2.08 o
   2   5  16      117.57      122.93      1.06 o
   3   5  16      192.72      197.58      1.35 o
   4   5  16       25.13       18.44      0.60 o
   5   5  16        0.07        1.52      0.25 o
   6   5  16       13.00       13.95      0.39 o
  -4   6  16        3.88        6.03      0.39 o
  -3   6  16        0.00        0.39      0.15 o
  -2   6  16       74.26       67.11      0.60 o
  -1   6  16        4.07        4.97      0.25 o
   0   6  16        0.02        0.28      0.15 o
   1   6  16      172.88      180.80      1.09 o
   2   6  16        5.38        4.29      0.20 o
   3   6  16       31.95       35.54      0.64 o
   4   6  16       23.47       19.78      0.40 o
   5   6  16        2.65        1.23      0.18 o
  -3   7  16        1.50        2.00      0.16 o
  -2   7  16       42.99       42.16      0.50 o
  -1   7  16        0.64        0.65      0.24 o
   0   7  16      113.68      113.13      1.02 o
   1   7  16       18.08       19.71      0.39 o
   2   7  16        0.54        1.02      0.17 o
   3   7  16        0.51        0.90      0.17 o
   4   7  16        0.39        1.77      0.19 o
   5   7  16        1.11        0.89      0.14 o
  -2   8  16        8.54        6.43      0.32 o
  -1   8  16       29.84       33.70      0.54 o
   0   8  16       51.05       47.65      0.77 o
   1   8  16       66.15       71.01      0.87 o
   2   8  16        0.00        0.03      0.18 o
   3   8  16       17.98       18.14      0.31 o
   4   8  16        7.51       12.28      0.27 o
   5   8  16        5.72        5.05      0.23 o
  -1   9  16       47.62       51.46      0.66 o
   0   9  16        4.76        5.67      0.20 o
   1   9  16       11.07       12.05      0.28 o
   2   9  16       17.54       14.69      0.35 o
   3   9  16       10.24        8.70      0.34 o
   4   9  16        3.22        4.42      0.25 o
   0  10  16        0.27        0.38      0.16 o
   1  10  16        6.08        4.63      0.16 o
   2  10  16       20.50       25.59      0.45 o
   3  10  16       14.90       15.41      0.35 o
  -2  -6  17        2.55        2.28      0.18 o
  -1  -6  17        3.83        4.89      0.24 o
   0  -6  17        5.78        4.86      0.22 o
   1  -6  17       35.06       35.60      0.53 o
  -3  -5  17        5.66        4.13      0.14 o
  -2  -5  17       20.84       23.20      0.30 o
  -1  -5  17        0.20        0.04      0.16 o
   0  -5  17       35.54       32.43      0.53 o
   1  -5  17        7.38        6.14      0.18 o
   2  -5  17       17.81       17.07      0.60 o
  -4  -4  17        0.61        0.40      0.12 o
  -3  -4  17        6.04        5.31      0.18 o
  -2  -4  17        0.63        0.73      0.18 o
  -1  -4  17       21.55       23.50      0.38 o
   0  -4  17        0.15        0.87      0.21 o
   1  -4  17        7.60        7.56      0.22 o
   2  -4  17       87.61      100.14      1.19 o
   3  -4  17       59.98       56.93      1.06 o
  -4  -3  17       19.94       16.88      0.41 o
  -3  -3  17        0.01        0.13      0.16 o
  -2  -3  17       14.48       17.43      0.33 o
  -1  -3  17       40.03       45.32      0.58 o
   0  -3  17       48.50       43.04      0.45 o
   1  -3  17        0.69        1.05      0.20 o
   2  -3  17        3.83        4.12      0.20 o
   3  -3  17       83.91       79.86      0.65 o
   4  -3  17       16.20       20.66      0.58 o
  -5  -2  17        1.31        1.27      0.16 o
  -4  -2  17        0.16        0.46      0.18 o
  -3  -2  17       82.60       91.26      1.57 o
  -2  -2  17       32.93       26.28      0.47 o
  -1  -2  17       51.94       54.87      0.52 o
   0  -2  17       86.12       88.20      0.66 o
   1  -2  17       12.67       11.71      0.28 o
   2  -2  17        8.50        9.96      0.27 o
   3  -2  17        1.58        1.26      0.17 o
   4  -2  17        1.36        4.09      0.15 o
  -5  -1  17        0.20        0.49      0.22 o
  -4  -1  17       59.03       56.37      0.74 o
  -3  -1  17        2.37        2.24      0.17 o
  -2  -1  17       29.03       21.89      0.62 o
  -1  -1  17        0.23        0.73      0.13 o
   0  -1  17       35.56       29.42      0.35 o
   1  -1  17       18.94       17.33      0.31 o
   2  -1  17       39.53       38.45      0.43 o
   3  -1  17        6.63        5.94      0.23 o
   4  -1  17        0.49        0.12      0.15 o
   5  -1  17       15.11       17.60      0.34 o
  -5   0  17       11.34       11.43      0.30 o
  -4   0  17        0.54        1.15      0.18 o
  -3   0  17        1.48        1.01      0.18 o
  -2   0  17        4.62        4.08      0.28 o
  -1   0  17       27.31       27.61      0.38 o
   0   0  17       83.59       69.85      0.57 o
   1   0  17        0.22        0.14      0.15 o
   2   0  17       24.61       20.57      0.40 o
   3   0  17        2.44        2.83      0.20 o
   4   0  17        2.80        1.57      0.21 o
   5   0  17        0.64        0.20      0.13 o
  -5   1  17       72.07       82.36      6.28 o
  -4   1  17        0.13        0.06      0.15 o
  -3   1  17        7.10        7.41      0.26 o
  -2   1  17        7.23        5.58      0.27 o
  -1   1  17        1.91        0.70      0.21 o
   0   1  17      339.24      334.71      1.32 o
   1   1  17       81.97       79.81      0.59 o
   2   1  17      184.91      179.29      0.87 o
   3   1  17       45.84       46.86      0.57 o
   4   1  17       26.38       21.68      0.71 o
   5   1  17       17.18       12.77      0.35 o
  -4   2  17        3.41        5.00      0.26 o
  -3   2  17       78.49       79.57      2.14 o
  -2   2  17      148.37      139.77      2.34 o
  -1   2  17       19.51       12.88      0.32 o
   0   2  17        2.96        3.87      0.21 o
   1   2  17      356.61      370.70      2.38 o
   2   2  17        0.25        0.37      0.16 o
   3   2  17       16.97       12.11      0.33 o
   4   2  17        0.00        0.33      0.16 o
   5   2  17       13.83       12.55      0.37 o
  -4   3  17        8.24       11.01      0.31 o
  -3   3  17        2.24        3.02      0.34 o
  -2   3  17        4.90        4.62      0.39 o
  -1   3  17      452.73      436.71      1.93 o
   0   3  17      671.21      718.05      2.47 o
   1   3  17       84.52       79.89      0.73 o
   2   3  17       24.55       26.50      0.41 o
   3   3  17      204.98      197.69      1.42 o
   4   3  17        0.01        0.05      0.26 o
   5   3  17        1.49        2.21      0.20 o
  -4   4  17        1.00        1.81      0.16 o
  -3   4  17       43.25       41.54      0.73 o
  -2   4  17        0.37        0.45      0.21 o
  -1   4  17        9.31        7.62      0.30 o
   0   4  17      451.45      457.31      3.15 o
   1   4  17       55.31       52.88      0.53 o
   2   4  17       91.43       85.06      0.76 o
   3   4  17        4.65        5.43      0.31 o
   4   4  17        2.10        1.75      0.24 o
   5   4  17       19.72       21.90      0.81 o
  -4   5  17        6.34        6.08      0.17 o
  -3   5  17        3.86        4.43      0.17 o
  -2   5  17        2.32        2.75      0.20 o
  -1   5  17        0.74        1.95      0.20 o
   0   5  17       15.44       17.42      0.29 o
   1   5  17      334.36      357.15      1.32 o
   2   5  17       46.65       41.40      0.77 o
   3   5  17       54.21       55.03      1.20 o
   4   5  17       17.10       12.01      0.65 o
   5   5  17        0.33        0.04      0.20 o
  -3   6  17       17.52       16.19      0.28 o
  -2   6  17       34.94       33.07      0.41 o
  -1   6  17       13.97       11.71      0.30 o
   0   6  17      212.07      221.18      1.34 o
   1   6  17        1.21        1.12      0.22 o
   2   6  17       16.25       13.52      0.30 o
   3   6  17      111.92      113.93      1.50 o
   4   6  17       16.52       17.92      0.34 o
   5   6  17       19.40       13.27      0.25 o
  -3   7  17       21.22       19.28      0.37 o
  -2   7  17        2.07        1.69      0.17 o
  -1   7  17       33.30       32.88      0.54 o
   0   7  17      148.25      157.41      1.38 o
   1   7  17      103.99      112.14      1.16 o
   2   7  17       50.10       55.70      0.60 o
   3   7  17        7.73        7.30      0.23 o
   4   7  17       17.38       13.23      0.25 o
   5   7  17        5.58        6.78      0.18 o
  -2   8  17        4.60        5.84      0.26 o
  -1   8  17        6.90       10.11      0.30 o
   0   8  17       81.67       82.85      1.02 o
   1   8  17        0.76        1.10      0.21 o
   2   8  17       51.18       50.87      0.68 o
   3   8  17        0.14        0.56      0.15 o
   4   8  17       28.28       26.00      0.48 o
  -1   9  17       18.18       16.19      0.35 o
   0   9  17       13.75       13.18      0.30 o
   1   9  17        3.00        4.38      0.21 o
   2   9  17        1.92        1.69      0.18 o
   3   9  17        2.03        2.24      0.22 o
  -2  -5  18        2.54        2.58      0.18 o
  -1  -5  18        2.82        2.61      0.18 o
   0  -5  18        0.85        0.17      0.11 o
   1  -5  18       11.37       12.97      0.26 o
  -3  -4  18        3.57        3.92      0.14 o
  -2  -4  18        0.03        0.89      0.15 o
  -1  -4  18        1.65        0.89      0.15 o
   0  -4  18        6.88        7.65      0.24 o
   1  -4  18        2.78        1.87      0.17 o
   2  -4  18        0.20        0.22      0.11 o
  -4  -3  18        0.56        2.86      0.17 o
  -3  -3  18        4.08        4.87      0.19 o
  -2  -3  18        3.70        3.93      0.22 o
  -1  -3  18       63.87       61.06      0.75 o
   0  -3  18        0.01        0.13      0.14 o
   1  -3  18       26.63       28.31      0.36 o
   2  -3  18        0.48        0.10      0.16 o
   3  -3  18        1.19        1.97      0.11 o
  -4  -2  18       38.61       47.82      0.88 o
  -3  -2  18        6.06        6.89      0.24 o
  -2  -2  18       13.23       11.50      1.38 o
  -1  -2  18       52.50       52.61      0.58 o
   0  -2  18       30.05       30.18      0.39 o
   1  -2  18        2.83        3.20      0.18 o
   2  -2  18       23.74       24.85      0.35 o
   3  -2  18       28.06       28.62      0.32 o
   4  -2  18       33.55       34.01      0.44 o
  -4  -1  18       16.18       13.34      0.29 o
  -3  -1  18       10.80        8.61      0.27 o
  -2  -1  18        1.21        1.84      0.23 o
  -1  -1  18        5.99        4.67      0.24 o
   0  -1  18        2.87        2.79      0.20 o
   1  -1  18        0.18        0.11      0.15 o
   2  -1  18        0.89        1.48      0.18 o
   3  -1  18        3.42        3.98      0.28 o
   4  -1  18        0.09        0.26      0.12 o
  -4   0  18       25.73       26.19      0.39 o
  -3   0  18        5.17        2.25      0.17 o
  -2   0  18      117.21      111.11      1.33 o
  -1   0  18        2.27        1.10      0.24 o
   0   0  18       15.84       19.09      0.34 o
   1   0  18        0.67        1.28      0.20 o
   2   0  18       21.56       20.07      0.40 o
   3   0  18       56.47       58.14      0.50 o
   4   0  18        1.45        0.46      0.17 o
  -4   1  18        8.82        8.74      0.24 o
  -3   1  18        8.72        6.76      0.21 o
  -2   1  18        7.87        7.38      0.28 o
  -1   1  18        7.95        6.56      0.28 o
   0   1  18      136.68      127.44      1.32 o
   1   1  18        8.05        7.45      0.28 o
   2   1  18        0.68        0.65      0.15 o
   3   1  18       63.80       65.91      0.62 o
   4   1  18        0.06        0.44      0.16 o
   5   1  18        5.69        4.87      0.20 o
  -4   2  18        0.15        0.28      0.16 o
  -3   2  18        0.10        0.33      0.25 o
  -2   2  18       16.14       12.91      0.34 o
  -1   2  18       60.98       59.20      0.65 o
   0   2  18       40.17       46.76      0.52 o
   1   2  18       63.30       66.93      0.54 o
   2   2  18        4.41        3.95      0.19 o
   3   2  18       63.50       59.07      0.68 o
   4   2  18       11.18        8.54      0.22 o
   5   2  18        6.60        5.07      0.20 o
  -4   3  18        0.06        0.11      0.13 o
  -3   3  18       16.62       17.69      0.50 o
  -2   3  18       25.48       29.54      0.67 o
  -1   3  18       48.65       43.95      0.57 o
   0   3  18      673.25      676.28      3.09 o
   1   3  18      705.15      729.64      3.12 o
   2   3  18        0.22        0.76      0.23 o
   3   3  18       34.21       33.47      0.51 o
   4   3  18       81.80       64.25      0.67 o
   5   3  18        1.40        1.53      0.18 o
  -4   4  18        6.01        4.23      0.14 o
  -3   4  18       14.04       13.13      0.26 o
  -2   4  18       33.07       32.37      0.69 o
  -1   4  18       16.22       17.51      0.34 o
   0   4  18      496.87      494.01      3.24 o
   1   4  18       18.35       16.42      0.33 o
   2   4  18       34.59       30.84      0.47 o
   3   4  18       23.75       22.64      0.50 o
   4   4  18        1.82        1.01      0.23 o
   5   4  18        0.25        0.39      0.17 o
  -3   5  18        2.19        1.75      0.14 o
  -2   5  18        0.39        0.73      0.16 o
  -1   5  18        2.42        3.81      0.28 o
   0   5  18       12.07       11.96      0.29 o
   1   5  18       26.28       25.11      0.38 o
   2   5  18       14.02       11.53      0.33 o
   3   5  18        2.50        3.98      0.22 o
   4   5  18       71.16       74.12      1.03 o
   5   5  18        0.89        0.13      0.11 o
  -3   6  18        7.93        7.07      0.22 o
  -2   6  18       21.74       20.43      0.37 o
  -1   6  18      108.52      105.58      0.87 o
   0   6  18        0.67        1.39      0.32 o
   1   6  18       86.23       86.61      0.83 o
   2   6  18       19.57       22.50      0.40 o
   3   6  18        5.06        4.60      0.20 o
   4   6  18       59.86       61.26      0.72 o
   5   6  18       36.70       31.52      0.47 o
  -2   7  18       11.78        8.77      0.21 o
  -1   7  18        1.40        0.36      0.18 o
   0   7  18       27.87       26.57      0.61 o
   1   7  18       18.19       15.74      0.43 o
   2   7  18       13.80       13.50      0.27 o
   3   7  18       12.11       13.27      0.25 o
   4   7  18        1.12        0.86      0.12 o
  -1   8  18        8.02        7.64      0.23 o
   0   8  18        6.92        7.33      0.34 o
   1   8  18       44.89       43.24      0.68 o
   2   8  18       22.15       25.00      0.34 o
   3   8  18        6.82        6.20      0.17 o
   4   8  18       15.31       12.73      0.24 o
   0   9  18       37.59       39.94      0.74 o
   1   9  18        2.06        3.16      0.23 o
   2   9  18       13.57       15.09      0.37 o
  -2  -4  19        0.04        0.29      0.11 o
  -1  -4  19        1.36        0.69      0.14 o
   0  -4  19       23.59       26.04      0.38 o
   1  -4  19        2.50        4.06      0.16 o
  -3  -3  19        0.92        2.02      0.16 o
  -2  -3  19       24.22       27.61      0.35 o
  -1  -3  19       22.22       26.55      0.53 o
   0  -3  19       14.00       15.79      0.26 o
   1  -3  19        3.50        3.70      0.16 o
   2  -3  19       11.80       10.85      0.20 o
  -3  -2  19        2.57        1.77      0.18 o
  -2  -2  19        1.65        2.46      0.47 o
  -1  -2  19       27.28       20.28      0.33 o
   0  -2  19        0.20        0.30      0.14 o
   1  -2  19        0.41        1.13      0.15 o
   2  -2  19       33.26       37.51      0.47 o
   3  -2  19        0.13        0.38      0.12 o
  -4  -1  19        5.28        3.21      0.16 o
  -3  -1  19        0.50        0.76      0.14 o
  -2  -1  19        7.93        9.63      0.34 o
  -1  -1  19        0.10        0.72      0.20 o
   0  -1  19       11.23       14.30      0.28 o
   1  -1  19       21.58       21.59      0.30 o
   2  -1  19       20.92       21.43      0.36 o
   3  -1  19       38.84       43.40      0.55 o
  -4   0  19        5.43        4.71      0.18 o
  -3   0  19        0.35        0.41      0.12 o
  -2   0  19        0.00        0.12      0.15 o
  -1   0  19        4.62        4.33      0.28 o
   0   0  19        0.85        1.17      0.18 o
   1   0  19        5.00        6.40      0.23 o
   2   0  19       24.61       23.12      0.34 o
   3   0  19       58.15       61.66      0.46 o
   4   0  19        0.02       -0.03      0.11 o
  -4   1  19        1.49        1.87      0.20 o
  -3   1  19       16.76       17.59      0.26 o
  -2   1  19       69.49       71.93      0.54 o
  -1   1  19       71.58       80.96      0.70 o
   0   1  19       51.15       51.83      0.84 o
   1   1  19        4.67        4.34      0.21 o
   2   1  19        7.36        8.62      0.22 o
   3   1  19       69.19       65.10      0.56 o
   4   1  19        8.26        8.78      0.21 o
  -4   2  19        8.70        7.04      0.22 o
  -3   2  19        3.90        3.08      0.27 o
  -2   2  19       11.45       12.29      0.36 o
  -1   2  19       35.98       32.64      0.51 o
   0   2  19       79.83       78.50      0.91 o
   1   2  19       11.58       11.07      0.27 o
   2   2  19        5.56        5.92      0.20 o
   3   2  19       38.80       38.73      0.52 o
   4   2  19        6.69        9.49      0.28 o
  -3   3  19        1.76        1.16      0.23 o
  -2   3  19        0.70        0.77      0.27 o
  -1   3  19       43.33       43.44      0.53 o
   0   3  19       45.65       40.91      0.46 o
   1   3  19        5.11        5.01      0.21 o
   2   3  19        4.54        5.63      0.37 o
   3   3  19       49.02       53.15      0.53 o
   4   3  19        0.15        0.27      0.16 o
  -3   4  19        9.70        8.22      0.22 o
  -2   4  19        0.36        0.12      0.21 o
  -1   4  19        0.60        0.77      0.16 o
   0   4  19       14.09       14.79      0.30 o
   1   4  19       39.37       36.52      0.42 o
   2   4  19        0.27        0.35      0.21 o
   3   4  19        0.65        1.14      0.28 o
   4   4  19        5.78        5.96      0.48 o
  -3   5  19       42.16       37.06      1.04 o
  -2   5  19       34.81       35.41      0.41 o
  -1   5  19       39.59       37.58      0.53 o
   0   5  19       15.95       18.60      0.48 o
   1   5  19        0.92        1.30      0.19 o
   2   5  19       49.44       47.79      0.56 o
   3   5  19        2.04        2.55      0.23 o
   4   5  19        8.96       12.95      0.30 o
  -2   6  19       13.23       14.15      0.31 o
  -1   6  19       44.36       41.04      0.65 o
   0   6  19        0.08        0.33      0.21 o
   1   6  19       86.44       83.42      1.41 o
   2   6  19        0.86        1.29      0.18 o
   3   6  19       39.97       41.25      1.00 o
   4   6  19        7.98        3.90      0.16 o
  -1   7  19       15.69       18.43      0.56 o
   0   7  19      253.63      257.42      2.08 o
   1   7  19      127.19      129.62      1.14 o
   2   7  19       15.12       19.45      0.32 o
   3   7  19        2.08        2.43      0.13 o
   4   7  19       11.45       11.32      0.23 o
   0   8  19        8.17        6.51      0.29 o
   1   8  19       14.34       15.86      0.60 o
   2   8  19        7.06        9.25      0.50 o
   3   8  19       22.75       17.78      1.11 o
  -2  -3  20        6.88        7.67      0.21 o
  -1  -3  20        2.93        3.17      0.15 o
   0  -3  20        0.06        0.42      0.14 o
   1  -3  20        0.00        0.31      0.12 o
  -2  -2  20       38.98       41.96      0.57 o
  -1  -2  20       18.33       17.39      0.36 o
   0  -2  20        4.75        3.62      0.16 o
   1  -2  20        0.92        1.15      0.13 o
   2  -2  20       11.79       13.81      0.24 o
  -3  -1  20        2.70        2.44      0.16 o
  -2  -1  20        5.88        6.02      0.17 o
  -1  -1  20       18.09       23.00      0.40 o
   0  -1  20        5.95        5.99      0.20 o
   1  -1  20        0.21        0.15      0.12 o
   2  -1  20        0.09        0.22      0.15 o
   3  -1  20       17.71       17.66      0.44 o
  -3   0  20        0.33        0.17      0.11 o
  -2   0  20        7.83        5.12      0.16 o
  -1   0  20        3.69        3.58      0.24 o
   0   0  20        2.74        3.16      0.24 o
   1   0  20        3.12        2.77      0.17 o
   2   0  20       26.94       28.41      0.33 o
   3   0  20       34.72       29.16      0.46 o
  -3   1  20       44.31       42.00      0.41 o
  -2   1  20        0.10        0.37      0.13 o
  -1   1  20        0.46        0.74      0.19 o
   0   1  20       23.03       23.27      0.56 o
   1   1  20        1.52        1.81      0.16 o
   2   1  20        5.28        5.70      0.20 o
   3   1  20        3.45        2.31      0.14 o
  -3   2  20        5.06        4.41      0.29 o
  -2   2  20       10.02       11.93      0.32 o
  -1   2  20      177.79      173.27      1.42 o
   0   2  20        0.34        0.50      0.23 o
   1   2  20       37.05       35.36      0.45 o
   2   2  20        5.36        4.15      0.16 o
   3   2  20       24.83       23.21      0.29 o
   4   2  20        0.84        1.32      0.13 o
  -3   3  20        0.45        0.77      0.13 o
  -2   3  20       14.60       16.38      0.36 o
  -1   3  20       41.17       43.45      1.02 o
   0   3  20       47.10       44.91      0.59 o
   1   3  20        0.45        0.42      0.19 o
   2   3  20        0.31        0.23      0.15 o
   3   3  20        4.76        6.94      0.21 o
   4   3  20        0.26        0.33      0.12 o
  -2   4  20       13.50       11.56      0.30 o
  -1   4  20        6.54        6.43      0.26 o
   0   4  20      127.15      127.08      1.04 o
   1   4  20        0.34        0.06      0.13 o
   2   4  20       29.99       31.20      0.40 o
   3   4  20        0.12        0.52      0.17 o
   4   4  20       13.46       14.68      0.39 o
  -2   5  20        9.02        7.73      0.30 o
  -1   5  20        0.53        0.65      0.17 o
   0   5  20      147.42      150.50      1.43 o
   1   5  20       37.62       35.31      0.40 o
   2   5  20        0.01        0.26      0.15 o
   3   5  20        3.99        4.09      0.21 o
   4   5  20       28.74       36.09      0.53 o
  -1   6  20       44.89       44.42      0.55 o
   0   6  20       71.62       70.95      0.70 o
   1   6  20        0.09        0.19      0.14 o
   2   6  20       26.36       25.93      0.63 o
   3   6  20        3.21        2.99      0.26 o
   0   7  20       10.38        8.88      0.31 o
   1   7  20       70.28       62.52      1.35 o
   2   7  20       44.03       37.78      0.52 o
   3   7  20       10.93       15.48      0.32 o
  -1  -2  21       12.49       16.58      0.25 o
   0  -2  21        2.34        3.70      0.19 o
   1  -2  21        0.00        0.08      0.12 o
  -2  -1  21        2.65        3.07      0.16 o
  -1  -1  21        1.77        2.12      0.22 o
   0  -1  21        3.04        4.30      0.16 o
   1  -1  21       18.98       18.02      0.24 o
   2  -1  21       38.15       38.93      0.34 o
  -2   0  21        0.42        0.34      0.11 o
  -1   0  21       35.91       38.12      0.58 o
   0   0  21        8.50        7.94      0.23 o
   1   0  21       19.05       20.81      0.29 o
   2   0  21        7.62        6.11      0.21 o
  -2   1  21       11.47       11.45      0.19 o
  -1   1  21       97.85      104.66      0.56 o
   0   1  21       27.61       27.05      0.37 o
   1   1  21        6.15        6.47      0.22 o
   2   1  21        0.24        0.29      0.11 o
   3   1  21       24.31       29.39      0.41 o
  -2   2  21        4.92        5.04      0.18 o
  -1   2  21      110.75      108.58      1.07 o
   0   2  21       54.92       49.72      0.63 o
   1   2  21        6.30        5.06      0.20 o
   2   2  21       22.69       24.91      0.27 o
   3   2  21       10.50        8.46      0.16 o
  -2   3  21        1.27        0.78      0.18 o
  -1   3  21        5.35        6.15      0.24 o
   0   3  21       34.19       33.02      0.58 o
   1   3  21        6.19        5.17      0.20 o
   2   3  21        2.00        2.21      0.15 o
   3   3  21        0.53        0.36      0.10 o
  -2   4  21        3.69        5.13      0.89 o
  -1   4  21        2.52        1.98      0.38 o
   0   4  21        3.14        2.79      0.19 o
   1   4  21        0.20        0.45      0.13 o
   2   4  21        2.12        2.43      0.15 o
   3   4  21       11.49       11.76      0.25 o
  -1   5  21        2.47        2.36      0.20 o
   0   5  21       15.88       16.37      0.40 o
   1   5  21        3.42        3.10      0.16 o
   2   5  21       12.34       14.52      0.33 o
   3   5  21        0.25        0.43      0.13 o
   0   6  21        3.86        2.45      0.20 o
   1   6  21       20.66       22.39      0.46 o
   2   6  21        0.48        0.46      0.13 o
   0   0  22       36.13       41.05      0.36 o
   1   0  22        1.56        1.58      0.12 o
  -1   1  22       95.26       99.80      1.59 o
   0   1  22        6.15        5.04      0.17 o
   1   1  22        3.74        3.32      0.15 o
  -1   2  22        4.48        5.74      0.25 o
   0   2  22       38.59       36.34      0.53 o
   1   2  22        5.40        4.47      0.19 o
   2   2  22        0.14        0.20      0.15 o
  -1   3  22       16.37       13.45      0.44 o
   0   3  22        1.00        0.88      0.19 o
   1   3  22        0.03        0.28      0.17 o
   2   3  22        9.53        9.37      0.27 o
   0   4  22        2.40        1.70      0.17 o
   1   4  22       21.67       23.43      0.40 o
 
